# Supplementary material for: A missense variant in IFT122 associated with a canine model of retinitis pigmentosa
Source: Hum Genet. 2021 Feb 19;140(11):1569–79. doi: 10.1007/s00439-021-02266-3 (PMC8519925; doi:10.1007/s00439-021-02266-3)
Supplement: Supplementary file 1 — Supplementary file1 Online Resource 1 List of the control dogs used for filtering the whole-genome sequencing data (numbers per breed) (XLSX 10 KB) [file 439_2021_2266_MOESM1_ESM.xlsx]

## Sheet: Sheet1
Afghan Hound	3
Airedale Terrier	6
Akita	3
Alaskan Malamute	7
American Hairless Terrier	2
Australian Kelpie	6
Belgian Shepherd Dog	2
Bichon Frisé	5
Border Collie	55
Cairn Terrier	2
Central Asian Shepherd Dog	1
Cesky Terrier	4
Curly Coated Retriever	1
Dachshund	2
Dalmatian	5
Dandie Dinmont Terrier	1
Deerhound	1
Dobermann	10
Dutch Shepherd Dog	2
East Siberian Laika	5
English Springer Spaniel	1
Finnish Spitz	8
Flanders Cattle Dog	2
German Pinscher	5
German Shepherd Dog	9
Golden Retriever	3
Great Dane	6
Greenland Dog	5
Irish Soft Coated Wheaten Terrier	4
Italian Greyhound	2
Kuvasz	1
Labrador Retriever	43
Lagotto Romagnolo	3
Lancashire Heeler	3
Landseer	2
Leonberger	13
Miniature Schnauzer	3
Norfolk Terrier	5
Norwich Terrier	10
Parson Russell Terrier	5
Peruvian Hairless Dog	4
Rhodesian Ridgeback	2
Rottweiler	4
Russian Black Terrier	4
Russian-European Laika	5
Saluki	3
Samoyeed	7
Schapendoes	5
Siberian Husky	9
Stabyhoun	3
Swedish Elkhound	1
Tibetan Mastiff	3
Tibetan Spaniel	1
Welsh Springer Spaniel	2
West Highland White Terrier	3
West Siberian Laika	5
Whippet	2
White Swiss Shepherd Dog	6
Wolf	2
	327
