# Supplementary material for: A missense variant in IFT122 associated with a canine model of retinitis pigmentosa
Source: Hum Genet. 2021 Feb 19;140(11):1569–79. doi: 10.1007/s00439-021-02266-3 (PMC8519925; doi:10.1007/s00439-021-02266-3)
Supplement: Supplementary file 2 — Supplementary file2 Online Resource 2 Non-LH samples tested for the IFT122 variant (XLSX 17 KB) [file 439_2021_2266_MOESM2_ESM.xlsx]

## Sheet: DBVCD
Breed	Tested dogs	Wild-type	Heterozygotes	Homozygotes
Airedale Terrier	2	2	0	0
Australian Kelpie	4	4	0	0
Chihuahua	2	2	0	0
Finnish Lapphund	11	10	1	0
Karelian Beardog	12	12	0	0
Labrador Retriever	1	1	0	0
Lagotto Romagnolo	2	2	0	0
Leonberger	1	1	0	0
Miniature Schnauzer	6	6	0	0
Norfolk Terrier	1	1	0	0
Norwegian Elkhound	2	2	0	0
Norwich Terrier	1	1	0	0
Portuguese Water Dog	2	2	0	0
Pug	4	4	0	0
Rhodesian Ridgeback	2	2	0	0
Swedish Vallhund	2	2	0	0
Wolf	8	8	0	0
Sum	63	62	1	0

## Sheet: Genoscoper
Breed	Tested dogs	Wild-type	Heterozygotes	Homozygotes
Airedale Terrier	1	1	0	0
Akita	3	3	0	0
Akita Inu	15	15	0	0
Alaskan Klee Kai	12	12	0	0
Alaskan Malamute	3	3	0	0
American Bulldog	19	19	0	0
American Bully	12	12	0	0
American Cocker Spaniel	10	10	0	0
American Eskimo Dog	2	2	0	0
American Hairless Terrier	1	1	0	0
American Pit Bull Terrier	8	8	0	0
American Staffordshire Terrier	6	6	0	0
Australian Cattle Dog	23	23	0	0
Australian Kelpie	2	2	0	0
Australian Labradoodle	21	21	0	0
Australian Shepherd	89	89	0	0
Barbet	5	5	0	0
Basenji	2	2	0	0
Basset Fauve de Bretagne	9	9	0	0
Basset Hound	1	1	0	0
Beagle	1	1	0	0
Bearded Collie	2	2	0	0
Beauceron	1	1	0	0
Belgian Shepherd Dog	12	12	0	0
Belgian Shepherd Dog - Malinois	12	12	0	0
Bernese Mountain Dog	85	85	0	0
Bichon Frise	3	3	0	0
Boerboel	11	11	0	0
Border Collie	1831	1831	0	0
Borzoi	2	2	0	0
Boston Terrier	3	3	0	0
Boxer	2	2	0	0
Briard	3	3	0	0
Brittany	2	2	0	0
Bulldog	37	37	0	0
Bullmastiff	2	2	0	0
Cairn Terrier	48	48	0	0
Caucasian Shepherd Dog	1	1	0	0
Cavalier King Charles Spaniel	52	52	0	0
Central Asian Ovcharka	1	1	0	0
Chesapeake Bay Retriever	2	2	0	0
Chihuahua	10	10	0	0
Chihuahua - Longhaired	3	3	0	0
Chihuahua - Smooth-haired	1	1	0	0
Chinese Crested Dog	2	2	0	0
Chinook	53	53	0	0
Cirneco dell´Etna	1	1	0	0
Clumber Spaniel	3	3	0	0
Cockapoo	6	6	0	0
Collie Rough	255	255	0	0
Collie Smooth	79	79	0	0
Colorado Mountain Dog	1	1	0	0
Continental Toy Spaniel	1	1	0	0
Curly Coated Retriever	25	25	0	0
Dachshund	45	45	0	0
Dachshund - Longhaired	23	23	0	0
Dachshund - Miniature Longhaired	232	232	0	0
Dachshund - Miniature Shorthaired	99	99	0	0
Dachshund - Miniature Wirehaired	32	32	0	0
Dachshund - Shorthaired	6	6	0	0
Dachshund - Standard Longhaired	4	4	0	0
Dachshund - Standard Shorthaired	8	8	0	0
Dalmatian	12	12	0	0
Danish-Swedish Farmdog	2	2	0	0
Deerhound	5	5	0	0
Dogue de Bordeaux	1	1	0	0
Dutch Shepherd Dog	7	7	0	0
Dutch Shepherd Dog - Longhaired	1	1	0	0
Dutch Shepherd Dog - Shorthaired	1	1	0	0
English Cocker Spaniel	41	41	0	0
English Springer Spaniel	11	11	0	0
Entlebucher Mountain Dog	1	1	0	0
Eurasier	2	2	0	0
Field Spaniel	10	10	0	0
Flat Coated Retriever	1	1	0	0
Fox Terrier - Wire	53	53	0	0
French Bulldog	470	470	0	0
German Shepherd Dog	75	75	0	0
German Shepherd Dog - Longhaired	10	10	0	0
German Shorthaired Pointer	17	17	0	0
German Spitz - Medium size Spitz - Other colours	2	2	0	0
Giant Schnauzer - Black	1	1	0	0
Golden Labrador Retriever	1	1	0	0
Golden Retriever	65	65	0	0
Goldendoodle	138	138	0	0
Great Dane	8	8	0	0
Great Dane - Black and harlequin	2	2	0	0
Great Dane - Fawn and brindle	2	2	0	0
Havanese	5	5	0	0
Hokkaido	3	3	0	0
Irish (Red) Setter	5	5	0	0
Irish Soft Coated Wheaten Terrier	52	52	0	0
Irish Terrier	1	1	0	0
Irish Wolfhound	1	1	0	0
Italian Greyhound	9	9	0	0
Jack Russell Terrier	1	1	0	0
Japanese Spitz	4	4	0	0
Karelian Bear Dog	10	10	0	0
King Charles Spaniel or English Toy Spaniel	4	4	0	0
Kleiner Münsterländer	2	2	0	0
Kromfohrländer	19	19	0	0
Kuvasz	2	2	0	0
Labradoodle	6	6	0	0
Labrador Retriever	54	54	0	0
Lagotto Romagnolo	101	101	0	0
Landseer	1	1	0	0
Leonberger	1	1	0	0
Mastiff	78	78	0	0
Miniature American Shepherd	17	17	0	0
Miniature Bull Terrier	3	3	0	0
Miniature Schnauzer	8	8	0	0
Miniature Schnauzer - Black	3	3	0	0
Miniature Schnauzer - Black and silver	5	5	0	0
Miniature Schnauzer - Pepper and salt	4	4	0	0
Miniature Schnauzer - White	1	1	0	0
Mixed breed	130	130	0	0
Mudi	9	9	0	0
Neapolitan Mastiff	4	4	0	0
Newfoundland	3	3	0	0
Norfolk Terrier	1	1	0	0
Norwegian Elkhound, Black	1	1	0	0
Norwegian Elkhound, Grey	7	7	0	0
Nova Scotia Duck Tolling Retriever	4	4	0	0
Old English Sheepdog	77	77	0	0
Olde English Bulldogge	8	8	0	0
Papillon	15	15	0	0
Parson Russell Terrier	11	11	0	0
Peruvian Hairless Dog	2	2	0	0
Pharaoh Hound	9	9	0	0
Pomeranian	76	76	0	0
Poodle - Medium size (FCI size standard) - Black, brown and white	5	5	0	0
Poodle - Medium size (FCI size standard) - Grey, apricot and red	3	3	0	0
Poodle - Miniature (AKC size standard)	75	75	0	0
Poodle - Miniature (FCI size standard) - Black, brown and white	3	3	0	0
Poodle - Miniature (FCI size standard) - Grey, apricot and red	5	5	0	0
Poodle - Standard (AKC size standard)	257	257	0	0
Poodle - Standard (FCI size standard) - Black, brown and white	11	11	0	0
Poodle - Standard (FCI size standard) - Grey, apricot and red	7	7	0	0
Poodle - Toy (AKC size standard)	53	53	0	0
Poodle - Toy (FCI size standard)	4	4	0	0
Poodle (AKC)	94	94	0	0
Poodle (FCI)	7	7	0	0
Portuguese Podengo - Smooth-haired Miniature	2	2	0	0
Portuguese Podengo - Wirehaired Miniature	1	1	0	0
Portuguese Water Dog	214	214	0	0
Pug	3	3	0	0
Pumi	30	30	0	0
Pyrenean Mountain Dog or Great Pyrenees	3	3	0	0
Pyrenean Sheepdog - Longhaired	3	3	0	0
Pyrenean Sheepdog - Smooth Faced	1	1	0	0
Rhodesian Ridgeback	4	4	0	0
Rottweiler	3	3	0	0
Russell Terrier	19	19	0	0
Saint Bernard - Longhaired	1	1	0	0
Saluki	3	3	0	0
Samoyed	112	112	0	0
Schnauzer	2	2	0	0
Seppala Siberian Sleddog	1	1	0	0
Sheepadoodle	9	9	0	0
Shetland Sheepdog	17	17	0	0
Shiba	1	1	0	0
Shih Tzu	12	12	0	0
Shiloh Shepherd	41	41	0	0
Siberian Husky	9	9	0	0
Sloughi	6	6	0	0
Spanish Water Dog	17	17	0	0
Staffordshire Bull Terrier	3	3	0	0
Swedish Vallhund	3	3	0	0
Tibetan Spaniel	2	2	0	0
Tibetan Terrier	2	2	0	0
Toy Fox Terrier	3	3	0	0
Weimaraner	2	2	0	0
Weimaraner - Longhaired	2	2	0	0
Weimaraner - Shorthaired	9	9	0	0
Welsh Corgi Cardigan	4	4	0	0
Welsh Corgi Pembroke	82	82	0	0
Welsh Sheepdog	2	2	0	0
West Highland White Terrier	12	12	0	0
White Shepherd (UKC)	10	10	0	0
White Swiss Shepherd Dog	12	12	0	0
Working Jack Russell Terrier	1	1	0	0
Xoloitzcuintle - Miniature	2	2	0	0
Xoloitzcuintle - Standard	8	8	0	0
Yorkshire Terrier	14	14	0	0
Sum	6153	6153	0	0
