# Supplementary material for: A missense variant in IFT122 associated with a canine model of retinitis pigmentosa
Source: Hum Genet. 2021 Feb 19;140(11):1569–79. doi: 10.1007/s00439-021-02266-3 (PMC8519925; doi:10.1007/s00439-021-02266-3)
Supplement: Supplementary file 4 — Supplementary file4 Online Resource 4 Promoter-level expression of IFT122 in various human tissues and cells in FANTOM5 (XLSX 59 KB) [file 439_2021_2266_MOESM4_ESM.xlsx]

## Sheet: Online_resource_4
Sample	p1@IFT122	p2@IFT122	p3@IFT122	p4@IFT122	Sum
testis, adult, pool2.CNhs12998.10096-102C6	286.45	14.47	9.91	0	310.83
testis, adult, pool1.CNhs10632.10026-101D8	126.02	10.53	2.8	0	139.35
Clontech Human Universal Reference Total RNA, pool1.CNhs10608.10000-101A1	97.91	9.43	1.7	0.07	109.11
pituitary gland, adult, donor10252.CNhs12229.10162-103A9	51.91	10.24	1.14	0	63.29
caudate nucleus - adult, donor10196.CNhs13802.10177-103C6	46.94	5.31	0	2.66	54.91
lung, fetal, donor1.CNhs11680.10068-101I5	27.98	21.38	2.83	0	52.19
granulocyte macrophage progenitor, donor1.CNhs12519.12131-128D7	28.1	22.99	0	0	51.09
pituitary gland - adult, donor10196.CNhs13805.10180-103C9	37.02	10.93	0	0	47.95
cerebellum, adult, donor10252.CNhs12323.10166-103B4	32.95	12.27	2.43	0	47.65
putamen, adult, donor10196.CNhs12324.10176-103C5	41.64	2.83	0.63	2.2	47.3
kidney, fetal, pool1.CNhs10652.10045-101F9	25.07	19.09	1.36	0	45.52
caudate nucleus, adult, donor10252.CNhs12321.10164-103B2	34.73	6.75	0.96	2.77	45.21
insula, adult, pool1.CNhs10646.10039-101F3	33.9	7.05	0.97	1.46	43.38
dura mater, adult, donor1.CNhs10648.10041-101F5	25.15	15.8	0.51	0	41.46
nucleus accumbens, adult, pool1.CNhs10644.10037-101F1	31.67	7.13	0.9	1.67	41.37
heart, adult, diseased, donor1.CNhs11758.10051-101G6	23.18	16.74	1.29	0	41.21
Osteoblast - differentiated, donor1.CNhs11311.11276-116H7	25.88	14.14	0.6	0	40.62
amygdala, adult, donor10252.CNhs12311.10151-102I7	31.09	6.33	0.84	1.69	39.95
occipital pole, adult, pool1.CNhs10643.10036-101E9	28.01	7.95	1.52	2.21	39.69
Reticulocytes, biol_rep1.CNhs13552.11931-125I5	19.51	19.51	0.44	0	39.46
rectum, fetal, donor1.CNhs11777.10067-101I4	8.22	30.13	0.91	0	39.26
parietal lobe, adult, donor10252.CNhs12317.10157-103A4	30.8	4.96	0.83	1.45	38.04
retina, adult, pool1.CNhs10636.10030-101E3	16.73	20.51	0.79	0	38.03
middle temporal gyrus, donor10252.CNhs12316.10156-103A3	22.95	9.54	0.97	4.56	38.02
occipital cortex - adult, donor10196.CNhs13798.10172-103C1	22.67	7.08	5.67	1.42	36.84
medial temporal gyrus, adult, donor10252.CNhs12310.10150-102I6	24.04	7.64	1.13	3.88	36.69
frontal lobe, adult, pool1.CNhs10647.10040-101F4	29.06	5.32	0.19	2.03	36.6
uterus, adult, pool1.CNhs11676.10100-102D1	18.09	18.21	0.24	0	36.54
medulla oblongata - adult, donor10196.CNhs13800.10174-103C3	24.66	11.47	0	0	36.13
postcentral gyrus, adult, pool1.CNhs10638.10032-101E5	24.8	7.24	0.79	2.83	35.66
temporal lobe, adult, pool1.CNhs10637.10031-101E4	26.52	6.26	0.82	1.84	35.44
uterus, fetal, donor1.CNhs11763.10055-101H1	15.87	17.9	1.22	0	34.99
Fibroblast - skin spinal muscular atrophy, donor1 (nuclear fraction).CNhs12404.14326-155E6	30.8	3.53	0.25	0	34.58
Hodgkin's lymphoma cell line:HD-Mar2.CNhs11715.10435-106E3	28.25	5.74	0.44	0	34.43
occipital cortex, adult, donor10252.CNhs12320.10163-103B1	22.51	7.98	0.64	3.19	34.32
Mast cell, donor4.CNhs12592.11567-120E1	8.21	25.12	0.63	0	33.96
Preadipocyte - breast, donor2 (nuclear fraction).CNhs12584.14320-155D9	27.32	5.83	0.31	0.15	33.61
parietal lobe - adult, donor10196.CNhs13797.10171-103B9	21.87	7.81	1.56	2.34	33.58
cerebellum - adult, donor10196.CNhs13799.10173-103C2	21.36	12.21	0	0	33.57
thyroid, fetal, donor1.CNhs11769.10060-101H6	13.34	18.8	1.21	0	33.35
duodenum, fetal, donor1, tech_rep2.CNhs12997.10071-101I8	14.28	16.93	2.12	0	33.33
paracentral gyrus, adult, pool1.CNhs10642.10035-101E8	24.25	7.02	0.41	1.42	33.1
Adipocyte - subcutaneous, donor3.CNhs12017.11408-118E4	17.24	14.63	0.78	0	32.65
mature adipocyte, donor1.CNhs12558.12231-129F8	11.42	19.04	2.18	0	32.64
Astrocyte - cerebellum, donor1.CNhs11321.11500-119F6	28.69	3.69	0.25	0	32.63
Reticulocytes, biol_rep2.CNhs13553.11932-125I6	15.16	17.25	0	0	32.41
Fibroblast - skin dystrophia myotonica, donor1 (nuclear fraction).CNhs12405.14329-155E9	29.6	2.33	0.18	0	32.11
hippocampus, adult, donor10252.CNhs12312.10153-102I9	23.15	7.63	0.82	0.14	31.74
Fibroblast - skin normal, donor2 (nuclear fraction).CNhs12582.14302-155B9	29.54	2.19	0	0	31.73
maxillary sinus tumor cell line:HSQ-89.CNhs10732.10414-106B9	21.05	10.37	0.31	0	31.73
olfactory region, adult.CNhs12611.10195-103E6	25.03	5.33	0.65	0.65	31.66
Mast cell, donor2.CNhs12594.11565-120D8	9.33	21.56	0.62	0	31.51
optic nerve, donor1.CNhs13449.10277-104E7	11.42	18.56	1.43	0	31.41
Skeletal Muscle Satellite Cells, donor1.CNhs10869.11240-116D7	26.21	4.62	0.21	0	31.04
small cell gastrointestinal carcinoma cell line:ECC10.CNhs11736.10610-108F7	25.27	5.57	0.2	0	31.04
acute myeloid leukemia (FAB M5) cell line:THP-1 (fresh).CNhs10722.10399-106A3	27.04	3.99	0	0	31.03
hippocampus - adult, donor10196.CNhs13795.10169-103B7	26.24	3.18	1.59	0	31.01
throat, fetal, donor1.CNhs11770.10061-101H7	15	15.47	0.48	0	30.95
epididymis, adult.CNhs12847.10197-103E8	20.09	10.48	0.35	0	30.92
Astrocyte - cerebellum, donor3.CNhs12117.11661-122F5	26.02	4.7	0	0	30.72
temporal lobe, fetal, donor1, tech_rep2.CNhs12996.10063-101H9	25.71	4.9	0	0	30.61
medulla oblongata, adult, donor10252.CNhs12315.10155-103A2	22.41	7.54	0.44	0	30.39
mesenchymal precursor cell - bone marrow, donor3.CNhs13098.11840-124H4	24.91	5.34	0	0	30.25
amygdala - adult, donor10196.CNhs13793.10167-103B5	25.85	3.98	0	0	29.83
anaplastic squamous cell carcinoma cell line:RPMI 2650.CNhs11889.10805-111A4	27.24	2.53	0	0	29.77
non T non B acute lymphoblastic leukemia (ALL) cell line:P30/OHK.CNhs10747.10430-106D7	25.95	3.55	0.24	0	29.74
skin, fetal, donor1.CNhs11774.10065-101I2	11.17	17	1.46	0	29.63
medulla oblongata, adult, pool1.CNhs10645.10038-101F2	18.07	10.49	0.93	0	29.49
Mast cell, donor3.CNhs12593.11566-120D9	6.63	22.48	0.29	0	29.4
pineal gland, adult, donor10252.CNhs12228.10160-103A7	13.12	14.8	1.35	0	29.27
cervix, adult, pool1.CNhs10618.10013-101C4	12.39	16.39	0.46	0	29.24
acute myeloid leukemia (FAB M5) cell line:NOMO-1.CNhs13050.10764-110E8	15.76	12.78	0	0	28.54
heart - mitral valve, adult.CNhs12855.10205-103F7	14.24	12.01	2.23	0	28.48
stomach, fetal, donor1.CNhs11771.10062-101H8	8.76	19.72	0	0	28.48
ovary, adult, pool1.CNhs10626.10020-101D2	11.21	16.17	1.05	0	28.43
parietal lobe, adult, pool1.CNhs10641.10034-101E7	20.36	6.02	0.89	1.08	28.35
Retinal Pigment Epithelial Cells, donor1.CNhs11338.11528-119I7	24.6	3.28	0.33	0	28.21
Fibroblast - skin normal, donor1 (nuclear fraction).CNhs12403.14323-155E3	26.79	1.29	0	0	28.08
breast carcinoma cell line:MCF7.CNhs11943.10482-107A5	12.5	15.1	0.26	0	27.86
Fibroblast - Choroid Plexus, donor1.CNhs11319.11492-119E7	20.43	6.81	0.61	0	27.85
skeletal muscle, fetal, donor1.CNhs11776.10066-101I3	5.8	20.88	1.16	0	27.84
acute myeloid leukemia (FAB M5) cell line:THP-1 (revived).CNhs10723.10400-106A4	24.16	3.36	0.22	0	27.74
MCF7 breast cancer cell line response to EGF1, 00hr00min, biol_rep2.CNhs12475.13097-140D1	19.76	5.53	0	2.37	27.66
Macrophage - monocyte derived, donor3.CNhs12003.11389-118C3	17.39	8.77	0.15	1.34	27.65
globus pallidus - adult, donor10196.CNhs13801.10175-103C4	19.21	7.81	0.6	0	27.62
heart - tricuspid valve, adult.CNhs12857.10207-103F9	12.92	14.36	0	0	27.28
Cardiac Myocyte, donor1.CNhs12341.11525-119I4	21.94	4.88	0	0	26.82
Hepatocyte, donor1.CNhs12340.11523-119I2	17.75	8.87	0	0	26.62
serous adenocarcinoma cell line:JHOS-2.CNhs11746.10639-108I9	6.64	19.93	0	0	26.57
corpus callosum, adult, pool1.CNhs10649.10042-101F6	15.03	11.19	0.34	0	26.56
medial temporal gyrus - adult, donor10196.CNhs13809.10183-103D3	19.28	5.86	0.24	1.1	26.48
acute myeloid leukemia (FAB M5) cell line:THP-1 (thawed).CNhs10724.10405-106A9	24.53	1.33	0.17	0	26.03
diencephalon, adult.CNhs12610.10193-103E4	20.62	4.69	0.7	0	26.01
umbilical cord, fetal, donor1.CNhs11765.10057-101H3	11.73	14.08	0	0	25.81
MCF7 breast cancer cell line response to EGF1, 00hr00min, biol_rep3.CNhs12703.13163-141B4	17.17	6.01	0	2.58	25.76
pineal gland - adult, donor10196.CNhs13804.10179-103C8	15	9.11	1.61	0	25.72
heart, adult, pool1.CNhs10621.10016-101C7	11.16	13.84	0.67	0	25.67
smooth muscle, adult, pool1.CNhs11755.10048-101G3	9.81	14.22	1.47	0	25.5
ductal cell carcinoma cell line:MIA Paca2.CNhs11259.10488-107B2	23.06	2.43	0	0	25.49
Smooth Muscle Cells - Tracheal, donor1.CNhs11329.11513-119H1	23.73	1.74	0	0	25.47
Chondrocyte - re diff, donor2.CNhs11373.11339-117F7	21.47	3.98	0	0	25.45
b cell line:RPMI1788.CNhs10744.10427-106D4	20.06	5.17	0.12	0	25.35
penis, adult.CNhs12850.10200-103F2	10.92	14.39	0	0	25.31
kidney, adult, pool1.CNhs10622.10017-101C8	19.31	5.52	0.39	0	25.22
Fibroblast - skin spinal muscular atrophy, donor3 (nuclear fraction).CNhs12398.14305-155C3	23.43	1.78	0	0	25.21
Endothelial Cells - Microvascular, donor3.CNhs12024.11414-118F1	21.97	3.17	0	0	25.14
trachea, adult, pool1.CNhs10635.10029-101E2	16.78	7.82	0.43	0	25.03
cerebral meninges, adult.CNhs12840.10188-103D8	16.89	5.92	0.44	1.76	25.01
heart, fetal, pool1.CNhs10653.10046-101G1	10.55	12.16	2.15	0	24.86
Melanocyte - light, donor2.CNhs11383.11351-117H1	15.24	9.38	0	0	24.62
temporal lobe, fetal, donor1, tech_rep1.CNhs11772.10063-101H9	19.64	4.8	0	0	24.44
glassy cell carcinoma cell line:HOKUG.CNhs11824.10688-109F4	20.98	2.83	0.47	0	24.28
mature adipocyte, donor4.CNhs12562.12234-129G2	13.11	10.49	0.66	0	24.26
glioblastoma cell line:A172.CNhs11185.10444-106F3	19.67	4.29	0.21	0	24.17
neuroectodermal tumor cell line:TASK1.CNhs11866.10774-110F9	20.2	3.22	0.34	0	23.76
aorta, adult, pool1.CNhs11760.10052-101G7	10.36	12.55	0.8	0	23.71
brain, adult, pool1.CNhs10617.10012-101C3	15.4	6.4	0.46	1.39	23.65
adipose tissue, adult, pool1.CNhs10615.10010-101C1	10.7	11.72	1.17	0	23.59
myelodysplastic syndrome cell line:SKM-1.CNhs11934.10772-110F7	16.96	6.4	0.11	0	23.47
Hair Follicle Dermal Papilla Cells, donor1.CNhs12501.11271-116H2	20.34	1.56	1.56	0	23.46
Fibroblast - skin dystrophia myotonica, donor3 (nuclear fraction).CNhs12399.14308-155C6	21.31	1.5	0.6	0	23.41
Adipocyte - subcutaneous, donor2.CNhs11371.11336-117F4	16.42	6.95	0	0	23.37
Ciliary Epithelial Cells, donor1.CNhs10871.11242-116D9	18.91	4.25	0.19	0	23.35
brain, adult, donor1.CNhs11796.10084-102B3	15.51	6.79	0	0.97	23.27
lung adenocarcinoma cell line:PC-14.CNhs10726.10408-106B3	17.62	5.64	0	0	23.26
glioblastoma cell line:A172, tech_rep2.CNhs11248.10444-106F3	19.3	3.94	0	0	23.24
Monocyte-derived macrophages response to udorn influenza infection, 00hr00min, donor4 (227_121:Ud_0h).CNhs13639.13311-142I8	12.65	8.43	0	2.11	23.19
bronchogenic carcinoma cell line:ChaGo-K-1.CNhs11841.10710-109H8	20.09	3.07	0	0	23.16
testicular germ cell embryonal carcinoma cell line:NEC8.CNhs11726.10590-108D5	18.55	3.51	1	0	23.06
argyrophil small cell carcinoma cell line:TC-YIK.CNhs11725.10589-108D4	21.92	1.01	0	0	22.93
heart - pulmonic valve, adult.CNhs12856.10206-103F8	10.77	11	0.92	0	22.69
eye, fetal, donor1.CNhs11762.10054-101G9	9.94	11.53	1.13	0	22.6
mature adipocyte, donor2.CNhs12559.12232-129F9	9.78	12.79	0	0	22.57
acute myeloid leukemia (FAB M4) cell line:FKH-1.CNhs13503.10830-111D2	17.54	5.01	0	0	22.55
liver, fetal, pool1.CNhs11798.10086-102B5	2.65	18.55	1.33	0	22.53
Hair Follicle Dermal Papilla Cells, donor2.CNhs11979.11348-117G7	16.72	5.15	0.64	0	22.51
carcinoid cell line:SK-PN-DW.CNhs11846.10719-109I8	20.12	2.33	0	0	22.45
seminal vesicle, adult.CNhs12851.10201-103F3	14.82	7.2	0.42	0	22.44
Mesenchymal Stem Cells - umbilical, donor1.CNhs11347.11539-120A9	17.36	4.88	0	0	22.24
heart, adult, diseased post-infarction, donor1.CNhs11757.10050-101G5	11.78	9.58	0.8	0	22.16
medial frontal gyrus - adult, donor10196.CNhs13796.10170-103B8	16.84	3.54	1.77	0	22.15
Mesenchymal Stem Cells - bone marrow, donor1.CNhs11344.11536-120A6	19.03	3.09	0	0	22.12
neuroectodermal tumor cell line:FU-RPNT-1.CNhs11744.10637-108I7	20.62	1.28	0.21	0	22.11
ductus deferens, adult.CNhs12846.10196-103E7	15.78	6.31	0	0	22.09
medulloblastoma cell line:D283 Med.CNhs12805.10838-111E1	13.97	7.89	0.14	0	22
Fibroblast - skin spinal muscular atrophy, donor2.CNhs11911.11558-120D1	17.46	4.36	0.16	0	21.98
pleomorphic hepatocellular carcinoma cell line:SNU-387.CNhs11933.10706-109H4	16.46	5.32	0.17	0	21.95
small cell lung carcinoma cell line:DMS 144.CNhs12808.10841-111E4	18.43	3.09	0.36	0	21.88
duodenum, fetal, donor1, tech_rep1.CNhs11781.10071-101I8	8.47	13.31	0	0	21.78
locus coeruleus, adult, donor10252.CNhs12322.10165-103B3	14.68	6.21	0.79	0	21.68
mesenchymal stem cells (adipose derived), adipogenic induction, 00hr00min, biol_rep2.CNhs13420.13230-141I8	18.2	3.43	0	0	21.63
Smooth Muscle Cells - Brain Vascular, donor1.CNhs10863.11234-116D1	17.12	4.09	0.37	0	21.58
Meningeal Cells, donor1.CNhs11320.11493-119E8	17.6	3.48	0.45	0	21.53
Skeletal Muscle Satellite Cells, donor2.CNhs11964.11321-117D7	17.98	3.19	0.29	0	21.46
Mesenchymal Stem Cells - adipose, donor1.CNhs11345.11537-120A7	17.88	3.58	0	0	21.46
CD133+ stem cells - adult bone marrow derived, pool1.CNhs12552.12224-129F1	12.62	8.81	0	0	21.43
thymus, fetal, pool1.CNhs10650.10043-101F7	15.46	5.84	0.12	0	21.42
epidermoid carcinoma cell line:A431.CNhs10743.10426-106D3	11.76	9.41	0.1	0	21.27
thyroid, adult, pool1.CNhs10634.10028-101E1	11.27	9.23	0.76	0	21.26
occipital lobe, adult, donor1.CNhs11787.10076-102A4	12.72	5.95	1.03	1.44	21.14
small cell lung carcinoma cell line:NCI-H82.CNhs12809.10842-111E5	16.16	4.73	0.22	0	21.11
Smooth Muscle Cells - Aortic, donor0 (nuclear fraction).CNhs12402.14314-155D3	20.46	0.63	0	0	21.09
Endothelial Cells - Lymphatic, donor3.CNhs11906.11393-118C7	17.41	3.35	0.33	0	21.09
locus coeruleus - adult, donor10196.CNhs13808.10182-103D2	13.45	6.59	1.03	0	21.07
pons, adult, pool1.CNhs10640.10033-101E6	12.85	7.61	0.54	0.07	21.07
lung, adult, pool1.CNhs10625.10019-101D1	10.25	10.36	0.43	0	21.04
Chondrocyte - de diff, donor1.CNhs11923.11261-116G1	19.52	1.45	0	0	20.97
Endothelial Cells - Umbilical vein, donor1.CNhs10872.11243-116E1	15.18	5.63	0.09	0	20.9
acute lymphoblastic leukemia (T-ALL) cell line:Jurkat.CNhs11253.10464-106H5	19.93	0.96	0	0	20.89
acute myeloid leukemia (FAB M6) cell line:EEB.CNhs13059.10835-111D7	17.26	3.62	0	0	20.88
Endothelial Cells - Umbilical vein, donor2.CNhs11967.11324-117E1	12.8	7.63	0.45	0	20.88
thalamus, adult, donor10252.CNhs12314.10154-103A1	12.31	7.34	0.21	0.83	20.69
Hepatocyte, donor3.CNhs12626.11684-122I1	10.04	9.45	1.18	0	20.67
globus pallidus, adult, donor10252.CNhs12319.10161-103A8	9.99	9.17	1.23	0.27	20.66
Fibroblast - Gingival, donor1.CNhs10866.11237-116D4	18.17	2.25	0	0.2	20.62
thymus, adult, pool1.CNhs10633.10027-101D9	14.21	6.2	0.19	0	20.6
Macrophage - monocyte derived, donor2.CNhs11899.11313-117C8	11.7	7.25	0.23	1.4	20.58
breast carcinoma cell line:MDA-MB-453.CNhs10736.10419-106C5	17.58	2.89	0.09	0	20.56
left ventricle, adult, donor1.CNhs11789.10078-102A6	8.61	11.26	0.66	0	20.53
Macrophage - monocyte derived, donor1.CNhs10861.11232-116C8	13.79	6.65	0	0	20.44
Hair Follicle Outer Root Sheath Cells, donor1.CNhs12339.11504-119G1	14.86	5.11	0.46	0	20.43
Smooth Muscle Cells - Carotid, donor1.CNhs11087.11285-116I7	15.59	4.77	0	0	20.36
trachea, fetal, donor1.CNhs11766.10058-101H4	11.31	8.98	0	0	20.29
CD34+ stem cells - adult bone marrow derived, donor1, tech_rep1.CNhs12588.12225-129F2	15.01	5.27	0	0	20.28
Placental Epithelial Cells, donor3.CNhs12037.11427-118G5	12.4	7.26	0.6	0	20.26
parietal lobe, fetal, donor1.CNhs11782.10072-101I9	13.67	6.02	0.55	0	20.24
mesothelioma cell line:ACC-MESO-4.CNhs11264.10494-107B8	15.87	4.07	0.21	0	20.15
neuroepithelioma cell line:SK-N-MC.CNhs11853.10728-110A8	16.76	3.35	0	0	20.11
gastrointestinal carcinoma cell line:ECC12.CNhs11738.10615-108G3	14.59	5.32	0.17	0	20.08
Smooth Muscle Cells - Brachiocephalic, donor1.CNhs11086.11284-116I6	16.86	2.97	0.19	0	20.02
mature adipocyte, donor3.CNhs12560.12233-129G1	10.72	7.96	1.23	0	19.91
retinoblastoma cell line:Y79.CNhs11267.10475-106I7	17.7	1.9	0	0.16	19.76
acute myeloid leukemia (FAB M3) cell line:HL60.CNhs13055.10829-111D1	17.55	2.19	0	0	19.74
Adipocyte - omental, donor1.CNhs11054.11473-119C6	12.54	6.77	0.42	0	19.73
Endothelial Cells - Microvascular, donor1.CNhs11925.11265-116G5	17.72	2.01	0	0	19.73
neuroblastoma cell line:CHP-134.CNhs11276.10508-107D4	16.24	2.43	1.02	0	19.69
small intestine, fetal, donor1.CNhs11773.10064-101I1	6.99	12.24	0.44	0	19.67
Neural stem cells, donor2.CNhs11384.11352-117H2	15.62	3.9	0	0	19.52
cerebellum, adult, pool1.CNhs11795.10083-102B2	13.3	5.62	0.59	0	19.51
acute lymphoblastic leukemia (T-ALL) cell line:HPB-ALL.CNhs10746.10429-106D6	18.35	1.07	0.07	0	19.49
Chondrocyte - re diff, donor3.CNhs12021.11411-118E7	16.06	2.92	0.49	0	19.47
Fibroblast - skin normal, donor1.CNhs11351.11553-120C5	16.38	2.79	0.19	0	19.36
neuroectodermal tumor cell line:FU-RPNT-2.CNhs11753.10663-109C6	16.24	2.85	0.25	0	19.34
immature langerhans cells, donor2.CNhs13480.11905-125F6	8.51	10.06	0.77	0	19.34
Hair Follicle Dermal Papilla Cells, donor3.CNhs12030.11420-118F7	16.58	2.76	0	0	19.34
Fibroblast - Periodontal Ligament, donor4 (PL29).CNhs12493.11223-116B8	16.68	2.63	0	0	19.31
Fibroblast - skin dystrophia myotonica, donor1.CNhs11353.11556-120C8	15.38	3.84	0	0	19.22
Retinal Pigment Epithelial Cells, donor3.CNhs12733.11689-122I6	14.64	4.56	0	0	19.2
CD14+ monocyte derived endothelial progenitor cells, donor2.CNhs11897.11310-117C5	8.42	10.36	0.32	0	19.1
salivary acinar cells, donor1.CNhs12810.11771-123I7	16.58	2.49	0	0	19.07
CD34+ Progenitors, donor2.CNhs12205.11625-122B5	12.33	6.73	0	0	19.06
spinal cord, adult, donor10252.CNhs12227.10159-103A6	11.88	6.83	0.3	0	19.01
transitional-cell carcinoma cell line:JMSU1.CNhs11261.10492-107B6	14.3	4.38	0.32	0	19
ductal cell carcinoma cell line:KLM-1.CNhs11100.10438-106E6	14.48	4.5	0	0	18.98
throat, adult.CNhs12858.10209-103G2	7.89	10.66	0.43	0	18.98
appendix, adult.CNhs12842.10189-103D9	9.12	9.12	0.55	0	18.79
Smooth Muscle Cells - Subclavian Artery, donor1.CNhs11090.11289-117A2	15.44	3.31	0	0	18.75
salivary acinar cells, donor3.CNhs12812.11773-123I9	12.44	6.22	0	0	18.66
Neutrophils, donor3.CNhs11905.11390-118C4	7.05	11.6	0	0	18.65
Fibroblast - Aortic Adventitial, donor3 (nuclear fraction).CNhs12400.14311-155C9	16.35	2.29	0	0	18.64
spleen, fetal, pool1.CNhs10651.10044-101F8	6.32	11.6	0.71	0	18.63
Astrocyte - cerebral cortex, donor1.CNhs10864.11235-116D2	16.32	2.29	0	0	18.61
acute myeloid leukemia (FAB M2) cell line:Kasumi-1.CNhs13502.10788-110H5	16.56	1.95	0	0	18.51
Fibroblast - Conjunctival, donor1.CNhs11339.11531-120A1	14.53	3.51	0.47	0	18.51
Hepatic Sinusoidal Endothelial Cells, donor1.CNhs12075.11521-119H9	12.55	5.91	0	0	18.46
neuroblastoma cell line:NBsusSR.CNhs11818.10607-108F4	17.14	1.26	0	0	18.4
clear cell carcinoma cell line:TEN.CNhs11930.10636-108I6	14.04	4.24	0	0	18.28
Osteoblast - differentiated, donor2.CNhs11980.11353-117H3	15.92	2.27	0	0	18.19
salivary gland, adult, pool1.CNhs11677.10093-102C3	10.76	7.31	0	0	18.07
epithelioid sarcoma cell line:HS-ES-1.CNhs11247.10443-106F2	15.13	2.92	0	0	18.05
vagina, adult.CNhs12854.10204-103F6	7.99	9.32	0.67	0	17.98
Lens Epithelial Cells, donor2.CNhs12568.11609-120I7	16.69	1.16	0	0	17.85
prostate, adult, pool1.CNhs10628.10022-101D4	8.32	8.95	0.55	0	17.82
small cell lung carcinoma cell line:WA-hT.CNhs11812.10562-108A4	16.45	1.36	0	0	17.81
mesenchymal precursor cell - adipose, donor3.CNhs12365.11749-123G3	13.87	2.77	1.11	0	17.75
spinal cord, fetal, donor1.CNhs11764.10056-101H2	10.14	7.19	0	0.42	17.75
Adipocyte - subcutaneous, donor1.CNhs12494.11259-116F8	15.2	2.53	0	0	17.73
merkel cell carcinoma cell line:MS-1.CNhs12839.10844-111E7	16.67	0.72	0.29	0	17.68
diaphragm, fetal, donor1.CNhs11779.10069-101I6	3.21	14.45	0	0	17.66
Pancreatic stromal cells, donor1.CNhs10877.11249-116E7	15.64	1.82	0.17	0	17.63
acute lymphoblastic leukemia (B-ALL) cell line:NALM-6.CNhs11282.10534-107G3	13.71	3.32	0.58	0	17.61
gall bladder carcinoma cell line:TGBC14TKB.CNhs11256.10470-106I2	12.71	4.5	0.39	0	17.6
carcinoid cell line:NCI-H1770.CNhs11834.10703-109H1	16.89	0.69	0	0	17.58
osteoclastoma cell line:Hs 706.T.CNhs11835.10704-109H2	14.49	3.05	0	0	17.54
migratory langerhans cells, donor1.CNhs13535.11901-125F2	13.25	3.7	0.58	0	17.53
Endothelial Cells - Aortic, donor3.CNhs12022.11412-118E8	16.39	1.13	0	0	17.52
cholangiocellular carcinoma cell line:HuH-28.CNhs11283.10536-107G5	12.53	4.79	0.11	0	17.43
acute myeloid leukemia (FAB M4eo) cell line:EoL-3.CNhs13057.10833-111D5	15.34	1.82	0.2	0	17.36
Endothelial Cells - Lymphatic, donor1.CNhs10865.11236-116D3	13.95	2.84	0.52	0	17.31
Fibroblast - Lymphatic, donor1.CNhs11322.11506-119G3	11.83	5.46	0	0	17.29
Skeletal muscle cells differentiated into Myotubes - multinucleated, donor1.CNhs11084.11282-116I4	14.69	2.49	0.09	0	17.27
CD14+ monocyte derived endothelial progenitor cells, donor1.CNhs10858.11229-116C5	7.39	9.4	0.45	0	17.24
Astrocyte - cerebral cortex, donor3.CNhs12005.11392-118C6	13.94	3.26	0	0	17.2
Trabecular Meshwork Cells, donor1.CNhs11340.11532-120A2	12.9	4.17	0	0	17.07
Monocyte-derived macrophages response to udorn influenza infection, 00hr00min, donor3 (536_119:Ud_0h).CNhs13650.13323-143B2	9.04	7.53	0	0.5	17.07
serous adenocarcinoma cell line:SK-OV-3-R after co-culture with SOC-57-02-G, biol_rep1.CNhs13508.11843-124H7	12.72	3.72	0.62	0	17.06
Chondrocyte - de diff, donor2.CNhs11372.11338-117F6	13.54	3.51	0	0	17.05
Amniotic Epithelial Cells, donor1.CNhs11341.11533-120A3	14.2	2.84	0	0	17.04
bladder, adult, pool1.CNhs10616.10011-101C2	6.51	10.36	0.1	0	16.97
Osteoblast, donor3.CNhs12036.11426-118G4	15.12	1.84	0	0	16.96
Chondrocyte - de diff, donor3.CNhs12020.11410-118E6	14.48	2.32	0.14	0	16.94
Mesenchymal Stem Cells - adipose, donor3.CNhs12922.11698-123A6	13.52	2.54	0.85	0	16.91
Saos-2 osteosarcoma treated with ascorbic acid and BGP to induce calcification, 00hr00min, biol_rep3 (A3 T0).CNhs12952.12858-137D5	14.6	1.73	0.41	0	16.74
CD14+ monocyte derived endothelial progenitor cells, donor3.CNhs11904.11386-118B9	6.95	9.53	0.26	0	16.74
Fibroblast - Choroid Plexus, donor2.CNhs12344.11572-120E6	10.95	5.19	0.58	0	16.72
Adipocyte - omental, donor3.CNhs12068.11475-119C8	10.73	4.92	0.45	0.45	16.55
occipital lobe, fetal, donor1.CNhs11784.10073-102A1	12.1	3.78	0.5	0	16.38
biphenotypic B myelomonocytic leukemia cell line:MV-4-11.CNhs11845.10718-109I7	11.25	5.12	0	0	16.37
spinal cord - adult, donor10196.CNhs13807.10181-103D1	7.66	7.66	0.79	0.2	16.31
vein, adult.CNhs12844.10191-103E2	7.04	9.06	0.2	0	16.3
renal cell carcinoma cell line:OS-RC-2.CNhs10729.10411-106B6	11.23	4.75	0.22	0	16.2
Endothelial Cells - Aortic, donor0.CNhs10837.11207-116A1	12.72	2.98	0.4	0	16.1
Anulus Pulposus Cell, donor1.CNhs10876.11248-116E6	14.6	1.49	0	0	16.09
Renal Proximal Tubular Epithelial Cell, donor1.CNhs11330.11515-119H3	12.23	3.82	0	0	16.05
salivary acinar cells, donor2.CNhs12811.11772-123I8	12.97	2.9	0.17	0	16.04
Lymphatic Endothelial cells response to VEGFC, 00hr00min, biol_rep1 (MM XIX - 1).CNhs11936.12260-130A1	11.98	3.9	0.14	0	16.02
Endothelial Cells - Lymphatic, donor2.CNhs11901.11317-117D3	11.74	4.27	0	0	16.01
Fibroblast - Periodontal Ligament, donor1.CNhs10867.11238-116D5	13.47	2.19	0.34	0	16
gall bladder, adult.CNhs12848.10198-103E9	8.75	7.04	0.21	0	16
Endothelial Cells - Umbilical vein, donor3.CNhs12010.11400-118D5	9.8	6.08	0.11	0	15.99
chronic myelogenous leukemia (CML) cell line:MEG-A2.CNhs11865.10766-110F1	7.98	7.31	0.66	0	15.95
Osteoblast, donor2.CNhs11385.11354-117H4	12.62	3.32	0	0	15.94
Fibroblast - skin spinal muscular atrophy, donor1.CNhs11074.11555-120C7	11.51	4.33	0.09	0	15.93
acantholytic squamous carcinoma cell line:HCC1806.CNhs11844.10717-109I6	11.27	3.92	0.74	0	15.93
Renal Glomerular Endothelial Cells, donor1.CNhs12074.11514-119H2	11.37	4.55	0	0	15.92
colon, adult, donor1.CNhs11794.10082-102B1	5.97	9.95	0	0	15.92
Fibroblast - Gingival, donor3.CNhs12006.11394-118C8	13.54	2.27	0.1	0	15.91
CD34+ Progenitors, donor1.CNhs13227.11545-120B6	11.9	3.97	0	0	15.87
Fibroblast - Cardiac, donor4.CNhs11909.11452-119A3	12.45	3.42	0	0	15.87
Smooth Muscle Cells - Coronary Artery, donor2.CNhs11987.11363-117I4	12.68	1.59	1.59	0	15.86
neuroblastoma cell line:NB-1.CNhs11284.10539-107G8	14.34	1.51	0	0	15.85
mesenchymal precursor cell - bone marrow, donor2.CNhs12367.11751-123G5	13.33	2.26	0	0.25	15.84
mesenchymal precursor cell - adipose, donor1.CNhs12363.11747-123G1	14.03	1.79	0	0	15.82
Smooth Muscle Cells - Pulmonary Artery, donor2.CNhs11989.11365-117I6	9.04	6.78	0	0	15.82
glioblastoma cell line:T98G.CNhs11272.10485-107A8	13.46	2.35	0	0	15.81
Monocyte-derived macrophages response to udorn influenza infection, 00hr00min, donor2 (150_120:Ud_0h).CNhs13646.13317-143A5	6.08	9.73	0	0	15.81
H9 Embryonic Stem cells, biol_rep3 (H9ES-3).CNhs12837.12822-136I5	12.59	3.18	0	0	15.77
papillary adenocarcinoma cell line:8505C.CNhs11716.10437-106E5	14.25	1.15	0.33	0	15.73
pancreas, adult, donor1.CNhs11756.10049-101G4	7.82	7.82	0	0	15.64
glioma cell line:GI-1.CNhs10731.10413-106B8	12.42	3.18	0	0	15.6
Fibroblast - skin normal, donor2.CNhs11914.11561-120D4	13.93	1.66	0	0	15.59
CD4+CD25+CD45RA+ naive regulatory T cells, donor3.CNhs13513.11907-125F8	7.79	7.79	0	0	15.58
gastric adenocarcinoma cell line:MKN45.CNhs11819.10612-108F9	11.96	3.46	0.14	0	15.56
mesenchymal precursor cell - bone marrow, donor1.CNhs12366.11750-123G4	14.39	1.14	0	0	15.53
adrenal cortex adenocarcinoma cell line:SW-13.CNhs11893.10810-111A9	11.77	3.4	0.36	0	15.53
small-cell gastrointestinal carcinoma cell line:ECC4.CNhs11734.10609-108F6	12.7	2.82	0	0	15.52
Smooth Muscle Cells - Colonic, donor1.CNhs10868.11239-116D6	13.13	2.34	0	0	15.47
Mesenchymal Stem Cells - bone marrow, donor3.CNhs12126.11697-123A5	12.26	3.2	0	0	15.46
Nucleus Pulposus Cell, donor1.CNhs10881.11252-116F1	13.37	1.84	0.25	0	15.46
acute myeloid leukemia (FAB M5) cell line:P31/FUJ.CNhs13051.10770-110F5	12.37	2.75	0.34	0	15.46
H9 Embryoid body cells, melanocytic induction, day00, biol_rep2 (H9EB-2 d0).CNhs12825.12725-135G7	13.89	1.55	0	0	15.44
mesenchymal precursor cell - cardiac, donor2.CNhs12369.11753-123G7	13.61	1.81	0	0	15.42
Renal Glomerular Endothelial Cells, donor4.CNhs13080.11783-124B1	12.34	3.08	0	0	15.42
Lymphatic Endothelial cells response to VEGFC, 00hr00min, biol_rep3 (MM XXII - 1 ).CNhs13276.12504-133A2	10.46	4.95	0	0	15.41
Fibroblast - Dermal, donor2.CNhs11379.11346-117G5	14.26	1.14	0	0	15.4
Melanocyte - light, donor3.CNhs12033.11423-118G1	11.98	3.42	0	0	15.4
Preadipocyte - breast, donor1.CNhs11052.11467-119B9	11.66	3.23	0.5	0	15.39
Hep-2 cells treated with Streptococci strain JRS4, biol_rep3.CNhs13499.11896-125E6	11.16	3.85	0.38	0	15.39
Preadipocyte - omental, donor2.CNhs11902.11329-117E6	9.72	5.63	0	0	15.35
Fibroblast - Aortic Adventitial, donor2 (nuclear fraction).CNhs12581.14332-155F3	13.9	1.32	0.13	0	15.35
Renal Cortical Epithelial Cells, donor1.CNhs11331.11516-119H4	8.57	6.32	0.45	0	15.34
mesenchymal precursor cell - ovarian cancer right ovary, donor3 (SOC-57-02-G).CNhs13507.11842-124H6	11.6	2.78	0.93	0	15.31
Astrocyte - cerebellum, donor2.CNhs12081.11580-120F5	13.06	2.24	0	0	15.3
Fibroblast - Periodontal Ligament, donor2.CNhs11962.11319-117D5	11.14	3.63	0.5	0	15.27
non-small cell lung cancer cell line:NCI-H1385.CNhs12193.10730-110B1	14.41	0.8	0	0	15.21
small cell cervical cancer cell line:HCSC-1.CNhs11885.10800-110I8	11.23	3.74	0.23	0	15.2
Endothelial Cells - Vein, donor2.CNhs11377.11344-117G3	10.44	4.75	0	0	15.19
mesenchymal stem cells (adipose derived), adipogenic induction, 00hr00min, biol_rep3.CNhs13421.13231-141I9	12.8	2.36	0	0	15.16
Smooth Muscle Cells - Prostate, donor1.CNhs11920.11257-116F6	13.24	1.77	0.14	0	15.15
amniotic membrane cells, donor2.CNhs12503.12236-129G4	10.1	4.75	0.3	0	15.15
transitional-cell carcinoma cell line:5637.CNhs10735.10418-106C4	12.54	2.6	0	0	15.14
Pericytes, donor2.CNhs12079.11571-120E5	8.92	5.83	0.34	0	15.09
neuroblastoma cell line:NH-12.CNhs11811.10555-107I6	9.39	5.13	0.55	0	15.07
Preadipocyte - visceral, donor1.CNhs11082.11280-116I2	13.47	1.4	0.16	0	15.03
H9 Embryoid body cells, melanocytic induction, day00, biol_rep1 (H9EB-1 d0).CNhs12822.12627-134E8	12.08	2.9	0	0	14.98
Myoblast, donor1.CNhs10870.11241-116D8	12.45	2.32	0.14	0	14.91
Mesenchymal Stem Cells - umbilical, donor3.CNhs12127.11700-123A8	11.53	2.47	0.82	0	14.82
normal embryonic palatal mesenchymal cell line:HEPM.CNhs11894.10813-111B3	9.87	4.58	0.35	0	14.8
tenocyte, donor2.CNhs12640.11765-123I1	12.02	2.77	0	0	14.79
diffuse large B-cell lymphoma cell line:CTB-1.CNhs11741.10631-108I1	13.32	1.46	0	0	14.78
Myoblast, donor3.CNhs11908.11398-118D3	12.53	1.79	0.36	0	14.68
Pericytes, donor1.CNhs11317.11491-119E6	10.77	3.52	0.39	0	14.68
rhabdomyosarcoma cell line:KYM-1.CNhs11877.10787-110H4	13.6	1.05	0	0	14.65
Smooth Muscle Cells - Aortic, donor0.CNhs10838.11210-116A4	12.55	2.09	0	0	14.64
epitheloid carcinoma cell line: HelaS3 ENCODE, biol_rep3.CNhs12327.10817-111B7	11.09	3.37	0.16	0	14.62
Keratinocyte - epidermal, donor2.CNhs11381.11349-117G8	13.49	1.12	0	0	14.61
melanoma cell line:G-361.CNhs11254.10465-106H6	12.56	2	0	0	14.56
bronchial squamous cell carcinoma cell line:KNS-62.CNhs11862.10760-110E4	8.19	6.03	0.34	0	14.56
merkel cell carcinoma cell line:MKL-1.CNhs12838.10843-111E6	14.05	0.47	0	0	14.52
Ciliary Epithelial Cells, donor2.CNhs11966.11323-117D9	10.86	3.33	0.22	0	14.41
astrocytoma cell line:TM-31.CNhs10742.10425-106D2	10.02	4.19	0.2	0	14.41
oral squamous cell carcinoma cell line:Ca9-22.CNhs10752.10434-106E2	11.09	3.04	0.2	0	14.33
chronic lymphocytic leukemia (T-CLL) cell line:SKW-3.CNhs11714.10416-106C2	11.24	3.07	0	0	14.31
colon carcinoma cell line:COLO-320.CNhs10737.10420-106C6	11.9	2.38	0	0	14.28
mesothelioma cell line:Mero-41.CNhs13067.10851-111F5	12.92	1.13	0.23	0	14.28
Anulus Pulposus Cell, donor2.CNhs12064.11463-119B5	12.92	1.33	0	0	14.25
colon, adult, pool1.CNhs10619.10014-101C5	5.75	8.23	0.27	0	14.25
Hep-2 cells treated with Streptococci strain 5448, biol_rep3.CNhs13497.11892-125E2	12.1	2.14	0	0	14.24
skeletal muscle - soleus muscle, donor1.CNhs13454.10282-104F3	6.47	7.12	0.65	0	14.24
mesothelioma cell line:Mero-84.CNhs13072.10855-111F9	12.04	2.16	0	0	14.2
tenocyte, donor1.CNhs12639.11763-123H8	11.16	2.98	0	0	14.14
iPS differentiation to neuron, control donor C32-CRL1502, day00, rep2.CNhs13839.13437-144E8	9.14	4.99	0	0	14.13
acute myeloid leukemia (FAB M4eo) cell line:EoL-1.CNhs13056.10832-111D4	12.85	1.28	0	0	14.13
Smooth Muscle Cells - Umbilical Artery, donor3.CNhs12049.11439-118H8	13.24	0.85	0	0	14.09
thalamus - adult, donor10196.CNhs13794.10168-103B6	6.63	7.46	0	0	14.09
carcinosarcoma cell line:JHUCS-1.CNhs11747.10642-109A3	12.33	1.56	0.17	0	14.06
colon, fetal, donor1.CNhs11780.10070-101I7	4.89	9.17	0	0	14.06
Fibroblast - skin dystrophia myotonica, donor2.CNhs11354.11557-120C9	10.6	3.39	0	0	13.99
hepatoblastoma cell line:HuH-6.CNhs11742.10633-108I3	6.99	6.99	0	0	13.98
brain, fetal, pool1.CNhs11797.10085-102B4	9.98	3.99	0	0	13.97
Renal Epithelial Cells, donor3.CNhs12732.11678-122H4	11.82	1.9	0.21	0	13.93
Lymphatic Endothelial cells response to VEGFC, 00hr00min, biol_rep2 (MM XIV - 1).CNhs13157.12382-131E6	8.8	5.09	0	0	13.89
Astrocyte - cerebral cortex, donor2.CNhs11960.11316-117D2	12.18	1.51	0.14	0	13.83
Hep-2 cells mock treated, biol_rep2.CNhs13500.11899-125E9	11.46	2.36	0	0	13.82
Burkitt's lymphoma cell line:DAUDI.CNhs10739.10422-106C8	11.47	2.17	0.08	0.08	13.8
acute myeloid leukemia (FAB M0) cell line:KG-1.CNhs13053.10827-111C8	12.97	0.8	0	0	13.77
Fibroblast - Dermal, donor6.CNhs12059.11458-119A9	10.25	3.23	0.28	0	13.76
Smooth Muscle Cells - Coronary Artery, donor1.CNhs11088.11286-116I8	12.13	1.42	0.2	0	13.75
Fibroblast - skin spinal muscular atrophy, donor3.CNhs11912.11559-120D2	12.39	1.31	0	0	13.7
acute myeloid leukemia (FAB M2) cell line:NKM-1.CNhs11864.10765-110E9	8.67	5.02	0	0	13.69
small cell lung carcinoma cell line:LK-2.CNhs11285.10541-107H1	12.54	1.13	0	0	13.67
chronic myelogenous leukemia cell line:KU812.CNhs10727.10409-106B4	11.28	2.38	0	0	13.66
left atrium, adult, donor1.CNhs11790.10079-102A7	7.15	6.43	0	0	13.58
Fibroblast - skin walker warburg, donor1.CNhs11352.11554-120C6	11.02	2.54	0	0	13.56
Skeletal Muscle Cells, donor4.CNhs12053.11451-119A2	10.78	2.62	0.15	0	13.55
epitheloid carcinoma cell line: HelaS3 ENCODE, biol_rep1.CNhs12325.10815-111B5	10.64	2.9	0	0	13.54
serous cystadenocarcinoma cell line:HTOA.CNhs11827.10693-109F9	11.52	1.68	0.34	0	13.54
mesothelioma cell line:NCI-H2452.CNhs13064.10848-111F2	11.66	1.69	0.17	0	13.52
Keratocytes, donor2.CNhs12095.11607-120I5	8.32	5.2	0	0	13.52
mesenchymal precursor cell - ovarian cancer left ovary, donor2.CNhs13092.11833-124G6	11.69	1.35	0.45	0	13.49
leiomyoblastoma cell line:G-402.CNhs11848.10721-110A1	12.46	0.76	0.25	0	13.47
substantia nigra, adult, donor10252.CNhs12318.10158-103A5	5.02	7.74	0.57	0.14	13.47
Renal Proximal Tubular Epithelial Cell, donor3.CNhs12120.11676-122H2	10.52	2.69	0.22	0	13.43
liposarcoma cell line:SW 872.CNhs11851.10726-110A6	10.88	2.38	0.11	0	13.37
acute myeloid leukemia (FAB M1) cell line:HYT-1.CNhs13054.10828-111C9	12.7	0.64	0	0	13.34
bone marrow stromal cell line:StromaNKtert.CNhs11931.10686-109F2	12.23	1.11	0	0	13.34
lung adenocarcinoma cell line:A549.CNhs11275.10499-107C4	9.75	3.59	0	0	13.34
osteosarcoma cell line:HS-Os-1.CNhs11290.10558-107I9	9.75	3.38	0.2	0	13.33
Saos-2 osteosarcoma treated with ascorbic acid and BGP to induce calcification, 00hr00min, biol_rep2 (A2 T0).CNhs12859.12760-136B6	11.17	2.01	0.09	0	13.27
Smooth Muscle Cells - Umbilical artery, donor0.CNhs10839.11212-116A6	11.77	1.43	0	0	13.2
amniotic membrane cells, donor3.CNhs12379.12237-129G5	4.91	8.29	0	0	13.2
Mesenchymal stem cells - hepatic, donor0.CNhs10845.11218-116B3	10.66	2.49	0	0	13.15
amniotic membrane cells, donor1.CNhs12502.12235-129G3	6.45	6.45	0.24	0	13.14
mesenchymal precursor cell - ovarian cancer right ovary, donor2.CNhs12375.11759-123H4	12	0.91	0	0.18	13.09
Wilms' tumor cell line:G-401.CNhs11892.10809-111A8	11.86	1.18	0	0	13.04
breast, adult, donor1.CNhs11792.10080-102A8	2.17	10.87	0	0	13.04
Renal Cortical Epithelial Cells, donor2.CNhs12728.11596-120H3	10.4	2.54	0.08	0	13.02
Renal Mesangial Cells, donor1.CNhs11333.11518-119H6	11.11	1.9	0	0	13.01
colon carcinoma cell line:CACO-2.CNhs11280.10513-107D9	8.2	4.66	0.14	0	13
tonsil, adult, pool1.CNhs10654.10047-101G2	6.74	6.06	0.2	0	13
Smooth Muscle Cells - Umbilical Artery, donor1.CNhs11091.11290-117A3	11.16	1.83	0	0	12.99
acute myeloid leukemia (FAB M7) cell line:M-MOK.CNhs13049.10699-109G6	9.99	3	0	0	12.99
Basophils, donor1.CNhs12546.12241-129G9	1.97	11.01	0	0	12.98
Neural stem cells, donor1.CNhs11063.11275-116H6	9.91	3.05	0	0	12.96
gastric cancer cell line:AZ521.CNhs11286.10549-107H9	11.91	1.03	0	0	12.94
teratocarcinoma cell line:NCR-G1.CNhs11884.10798-110I6	8.62	4.31	0	0	12.93
Fibroblast - Dermal, donor4.CNhs12052.11450-119A1	10.69	2.23	0	0	12.92
Skeletal Muscle Cells, donor1.CNhs11083.11281-116I3	10.92	1.74	0.19	0	12.85
Myoblast differentiation to myotubes, day00, control donor1.CNhs13847.13469-144I4	11.41	0	1.43	0	12.84
Smooth Muscle Cells - Bronchial, donor2.CNhs12348.11592-120G8	9.84	2.57	0.43	0	12.84
thyroid carcinoma cell line:TCO-1.CNhs11872.10783-110G9	9.31	3.36	0.11	0	12.78
keratoacanthoma cell line:HKA-1.CNhs11880.10791-110H8	8.39	3.69	0.67	0	12.75
acute myeloid leukemia (FAB M5) cell line:U-937 DE-4.CNhs13058.10834-111D6	10.36	2.34	0	0	12.7
Preadipocyte - omental, donor1.CNhs11065.11468-119C1	8.84	3.84	0	0	12.68
clear cell carcinoma cell line:JHOC-5.CNhs11745.10638-108I8	9.92	2.74	0	0	12.66
Meningeal Cells, donor2.CNhs12080.11573-120E7	10.46	2.18	0	0	12.64
Preadipocyte - breast, donor2.CNhs11971.11328-117E5	10.1	2.53	0	0	12.63
mesenchymal precursor cell - ovarian cancer right ovary, donor1.CNhs12373.11757-123H2	11.8	0.81	0	0	12.61
Smooth Muscle Cells - Colonic, donor3.CNhs12007.11396-118D1	11.07	1.3	0.24	0	12.61
Trabecular Meshwork Cells, donor3.CNhs12124.11693-123A1	9.45	2.45	0.7	0	12.6
Renal Epithelial Cells, donor1.CNhs11332.11517-119H5	7.84	4.71	0	0	12.55
Olfactory epithelial cells, donor4.CNhs13819.11936-126A1	9.96	2.23	0.35	0	12.54
CD19+ B Cells, donor1.CNhs12343.11544-120B5	3.42	8.54	0.57	0	12.53
pharyngeal carcinoma cell line:Detroit 562.CNhs11849.10723-110A3	4.09	8.3	0.13	0	12.52
Fibroblast - Dermal, donor1.CNhs12499.11269-116G9	10.93	1.56	0	0	12.49
Ciliary Epithelial Cells, donor3.CNhs12009.11399-118D4	9.93	2.37	0.18	0	12.48
Fibroblast - Periodontal Ligament, donor3.CNhs11907.11395-118C9	10.25	2.22	0	0	12.47
signet ring carcinoma cell line:Kato III.CNhs10753.10436-106E4	11.29	1.08	0.1	0	12.47
Universal RNA - Human Normal Tissues Biochain, pool1.CNhs10612.10007-101B4	8	4.24	0.19	0	12.43
Renal Glomerular Endothelial Cells, donor2.CNhs12086.11594-120H1	9.36	2.72	0.34	0	12.42
Neurons, donor1.CNhs12338.11494-119E9	10.05	2.32	0	0	12.37
mesenchymal precursor cell - ovarian cancer right ovary, donor4.CNhs13096.11837-124H1	11.15	1.19	0	0	12.34
Olfactory epithelial cells, donor3.CNhs13818.11935-125I9	9.94	2.37	0	0	12.31
Fibroblast - skin dystrophia myotonica, donor3.CNhs11913.11560-120D3	10.72	1.34	0.21	0	12.27
Hair Follicle Outer Root Sheath Cells, donor2.CNhs12347.11584-120F9	10.11	1.44	0.72	0	12.27
Endothelial Cells - Vein, donor1.CNhs12497.11267-116G7	9.2	3.07	0	0	12.27
Neurons, donor2.CNhs12726.11574-120E8	11.06	1.01	0.17	0	12.24
leukemia, chronic megakaryoblastic cell line:MEG-01.CNhs11859.10752-110D5	10.26	1.72	0.25	0	12.23
Smooth Muscle Cells - Umbilical Vein, donor1.CNhs12597.11541-120B2	10.9	1.29	0	0	12.19
Hep-2 cells treated with Streptococci strain JRS4, biol_rep2.CNhs13498.11895-125E5	10.4	1.37	0.39	0	12.16
Endothelial Cells - Aortic, donor2.CNhs11375.11340-117F8	10.07	2.08	0	0	12.15
mesenchymal precursor cell - adipose, donor2.CNhs12364.11748-123G2	10.28	1.87	0	0	12.15
gall bladder carcinoma cell line:TGBC2TKB.CNhs10733.10415-106C1	9.06	2.89	0.16	0	12.11
mesothelioma cell line:No36.CNhs13074.10857-111G2	10.02	2.07	0	0	12.09
leiomyoma cell line:15425.CNhs11724.10571-108B4	11.43	0.65	0	0	12.08
acute myeloid leukemia (FAB M2) cell line:Kasumi-6.CNhs13052.10792-110H9	10.39	1.68	0	0	12.07
CD4+CD25+CD45RA+ naive regulatory T cells, donor1.CNhs13238.11780-124A7	3.91	7.82	0.33	0	12.06
Tracheal Epithelial Cells, donor2.CNhs11993.11369-118A1	8.04	4.02	0	0	12.06
Hep-2 cells mock treated, biol_rep3.CNhs13501.11900-125F1	10.36	1.69	0	0	12.05
lung, right lower lobe, adult, donor1.CNhs11786.10075-102A3	2.9	9.11	0	0	12.01
cervical cancer cell line:ME-180.CNhs11289.10553-107I4	8.5	3.21	0.28	0	11.99
endometrial carcinoma cell line:OMC-2.CNhs11266.10497-107C2	10.82	0.85	0.28	0	11.95
migratory langerhans cells, donor3.CNhs13547.11903-125F4	9.16	2.78	0	0	11.94
squamous cell lung carcinoma cell line:EBC-1.CNhs11273.10486-107A9	9.07	2.57	0.24	0	11.88
acute myeloid leukemia (FAB M0) cell line:Kasumi-3.CNhs13241.10789-110H6	9.77	2.11	0	0	11.88
liver, adult, pool1.CNhs10624.10018-101C9	7.77	4.1	0	0	11.87
Eosinophils, donor2.CNhs12548.12245-129H4	3.95	7.91	0	0	11.86
epitheloid carcinoma cell line: HelaS3 ENCODE, biol_rep2.CNhs12326.10816-111B6	9.36	2.41	0.07	0	11.84
adenocarcinoma cell line:IM95m.CNhs11882.10796-110I4	8.8	2.81	0.19	0	11.8
giant cell carcinoma cell line:Lu99B.CNhs10751.10433-106E1	8.45	3.35	0	0	11.8
Endothelial Cells - Thoracic, donor1.CNhs11926.11266-116G6	10.66	1.1	0	0	11.76
acute lymphoblastic leukemia (B-ALL) cell line:BALL-1.CNhs11251.10455-106G5	9.29	2.42	0	0	11.71
Renal Epithelial Cells, donor2.CNhs12088.11597-120H4	5.85	4.38	1.46	0	11.69
Smooth Muscle Cells - Internal Thoracic Artery, donor3.CNhs12046.11436-118H5	11.62	0	0	0	11.62
Amniotic Epithelial Cells, donor3.CNhs12125.11694-123A2	9.5	2.11	0	0	11.61
mesenchymal stem cell line:Hu5/E18.CNhs11718.10568-108B1	10	1.6	0	0	11.6
cord blood derived cell line:COBL-a 24h infection(-C).CNhs11049.10452-106G2	10.97	0.59	0	0	11.56
Lens Epithelial Cells, donor1.CNhs12342.11529-119I8	8.66	2.89	0	0	11.55
Endothelial Cells - Vein, donor3.CNhs12026.11416-118F3	9.34	2.2	0	0	11.54
Renal Mesangial Cells, donor3.CNhs12121.11679-122H5	9.03	2.51	0	0	11.54
Synoviocyte, donor3.CNhs12050.11440-118H9	7.9	3.62	0	0	11.52
Myoblast, donor2.CNhs11965.11322-117D8	9.45	1.85	0.21	0	11.51
Nucleus Pulposus Cell, donor2.CNhs12019.11409-118E5	7.5	4	0	0	11.5
CD19+ B Cells, donor3.CNhs12354.11705-123B4	3.82	7.65	0	0	11.47
Hep-2 cells treated with Streptococci strain JRS4, biol_rep1.CNhs13478.11894-125E4	8.76	2.7	0	0	11.46
Renal Glomerular Endothelial Cells, donor3.CNhs12624.11675-122H1	9.28	2.16	0	0	11.44
SABiosciences XpressRef Human Universal Total RNA, pool1.CNhs10610.10002-101A5	5.67	5.36	0.41	0	11.44
Fibroblast - Periodontal Ligament, donor6 (PLH3).CNhs11996.11380-118B3	9.16	2.1	0.15	0	11.41
leiomyoma cell line:10964C.CNhs11722.10569-108B2	9.23	2.17	0	0	11.4
Skeletal Muscle Cells, donor5.CNhs12056.11455-119A6	7.21	3.99	0.15	0	11.35
Endothelial Cells - Thoracic, donor2.CNhs11978.11343-117G2	10.53	0.81	0	0	11.34
Skeletal Muscle Satellite Cells, donor3.CNhs12008.11397-118D2	9.29	1.87	0.17	0	11.33
Fibroblast - Dermal, donor5.CNhs12055.11454-119A5	9.23	1.94	0.16	0	11.33
hepatocellular carcinoma cell line: HepG2 ENCODE, biol_rep3.CNhs12330.10820-111C1	8.09	3.17	0.07	0	11.33
HES3-GFP Embryonic Stem cells, cardiomyocytic induction, day00, biol_rep3 (UH-3).CNhs13738.13366-143F9	8.39	2.55	0.36	0	11.3
acute myeloid leukemia (FAB M7) cell line:MKPL-1.CNhs11888.10802-111A1	4.23	7.05	0	0	11.28
iPS differentiation to neuron, control donor C32-CRL1502, day00, rep1.CNhs13826.13433-144E4	6.88	4.26	0.14	0	11.28
peripheral neuroectodermal tumor cell line:KU-SN.CNhs11830.10697-109G4	10.2	1.06	0	0	11.26
Olfactory epithelial cells, donor2.CNhs13817.11934-125I8	8.39	2.68	0.18	0	11.25
synovial sarcoma cell line:HS-SY-II.CNhs11244.10441-106E9	9.78	1.42	0	0	11.2
Endothelial Cells - Aortic, donor1.CNhs12495.11263-116G3	6.88	4.3	0	0	11.18
Smooth Muscle Cells - Tracheal, donor3.CNhs12894.11674-122G9	9.84	1.31	0	0	11.15
rhabdomyosarcoma cell line:RMS-YM.CNhs11269.10477-106I9	7.65	2.96	0.52	0	11.13
Hep-2 cells mock treated, biol_rep1.CNhs13479.11898-125E8	9.58	1.54	0	0	11.12
medulloblastoma cell line:ONS-76.CNhs11861.10759-110E3	9.25	1.62	0.25	0	11.12
Endothelial Cells - Artery, donor3.CNhs12023.11413-118E9	7.94	2.72	0.42	0	11.08
Mesenchymal stem cells - adipose, donor0.CNhs10844.11217-116B2	9.45	1.63	0	0	11.08
Fibroblast - Periodontal Ligament, donor5 (PL30).CNhs11953.11304-117B8	9.81	1.23	0	0	11.04
Prostate Stromal Cells, donor1.CNhs10883.11254-116F3	8.73	2.18	0.11	0	11.02
Skeletal Muscle Cells, donor6.CNhs12060.11459-119B1	8.68	2.34	0	0	11.02
Smooth Muscle Cells - Uterine, donor3.CNhs11927.11466-119B8	9.93	1.06	0	0	10.99
Smooth Muscle Cells - Subclavian Artery, donor3.CNhs12048.11438-118H7	10.52	0.44	0	0	10.96
mesenchymal precursor cell - ovarian cancer metastasis, donor2.CNhs13093.11835-124G8	9.91	1.04	0	0	10.95
hepatocellular carcinoma cell line: HepG2 ENCODE, biol_rep1.CNhs12328.10818-111B8	8.27	2.52	0.16	0	10.95
Fibroblast - Gingival, donor2.CNhs11961.11318-117D4	8.84	1.97	0.12	0	10.93
Placental Epithelial Cells, donor1.CNhs11079.11278-116H9	5.46	5.15	0.3	0	10.91
anaplastic carcinoma cell line:8305C.CNhs10745.10428-106D5	7.12	3.56	0.22	0	10.9
Endothelial Cells - Artery, donor1.CNhs12496.11264-116G4	6.71	4.19	0	0	10.9
Tracheal Epithelial Cells, donor3.CNhs12051.11441-118I1	8.71	2.18	0	0	10.89
CD4+CD25+CD45RA+ naive regulatory T cells, donor2.CNhs13235.11796-124C5	4.73	5.21	0.95	0	10.89
Fibroblast - Gingival, donor5 (GFH3).CNhs11952.11303-117B7	8.65	1.98	0.25	0	10.88
esophagus, adult, pool1.CNhs10620.10015-101C6	4.85	5.92	0.1	0	10.87
Smooth Muscle Cells - Umbilical Artery, donor2.CNhs11991.11367-117I8	10.53	0.31	0	0	10.84
mucinous adenocarcinoma cell line:JHOM-1.CNhs11752.10648-109A9	8.36	2.46	0	0	10.82
Smooth Muscle Cells - Aortic, donor1.CNhs11085.11283-116I5	8.93	1.85	0	0	10.78
Synoviocyte, donor2.CNhs11992.11368-117I9	9.5	1.27	0	0	10.77
Basophils, donor2.CNhs12563.12242-129H1	5.37	5.37	0	0	10.74
Smooth Muscle Cells - Esophageal, donor1.CNhs11324.11508-119G5	6.83	3.9	0	0	10.73
mesenchymal precursor cell - ovarian cancer left ovary, donor3.CNhs12376.11760-123H5	9.16	1.4	0.16	0	10.72
Mesenchymal Stem Cells - hepatic, donor2.CNhs12730.11618-122A7	9.15	1.57	0	0	10.72
Hep-2 cells treated with Streptococci strain 5448, biol_rep2.CNhs13496.11891-125E1	8.93	1.53	0.22	0	10.68
mesenchymal precursor cell - ovarian cancer metastasis, donor1.CNhs12374.11758-123H3	8.77	1.86	0	0	10.63
H9 Embryonic Stem cells, biol_rep2 (H9ES-2).CNhs12824.12724-135G6	8.66	1.83	0.12	0	10.61
Nucleus Pulposus Cell, donor3.CNhs12063.11462-119B4	9.77	0.81	0	0	10.58
CD19+ B Cells (pluriselect), donor090309, donation1.CNhs12177.12189-129B2	0	10.56	0	0	10.56
fibrous histiocytoma cell line:GCT TIB-223.CNhs11842.10711-109H9	7.35	3.18	0	0	10.53
serous adenocarcinoma cell line:SK-OV-3-R, biol_rep1.CNhs13099.11841-124H5	9.56	0	0.96	0	10.52
renal cell carcinoma cell line:TUHR10TKB.CNhs11257.10471-106I3	8.12	1.43	0.96	0	10.51
Fibroblast - Cardiac, donor5.CNhs12057.11456-119A7	7.68	2.83	0	0	10.51
Smooth Muscle Cells - Brain Vascular, donor3.CNhs12004.11391-118C5	7.43	3.05	0	0	10.48
Adipocyte - perirenal, donor1.CNhs12069.11476-119C9	6.98	3.49	0	0	10.47
Fibroblast - Cardiac, donor6.CNhs12061.11460-119B2	7.68	2.62	0.16	0	10.46
CD8+ T Cells (pluriselect), donor090309, donation3.CNhs12180.12196-129B9	1.9	8.55	0	0	10.45
Mesothelial Cells, donor2.CNhs12197.12156-128G5	7.84	2.61	0	0	10.45
Smooth Muscle Cells - Brain Vascular, donor2.CNhs11900.11315-117D1	8.23	2.21	0	0	10.44
lymph node, adult, donor1.CNhs11788.10077-102A5	4.47	4.47	1.49	0	10.43
mycosis fungoides, T cell lymphoma cell line:HuT 102 TIB-162.CNhs11858.10744-110C6	9.4	0.8	0.2	0	10.4
anaplastic large cell lymphoma cell line:Ki-JK.CNhs11881.10795-110I3	8.9	1.48	0	0	10.38
hepatocellular carcinoma cell line: HepG2 ENCODE, biol_rep2.CNhs12329.10819-111B9	6.84	3.46	0.08	0	10.38
Mesenchymal Stem Cells - amniotic membrane, donor1.CNhs11349.11547-120B8	9.57	0.8	0	0	10.37
Hep-2 cells treated with Streptococci strain 5448, biol_rep1.CNhs13477.11890-125D9	8.6	1.76	0	0	10.36
Multipotent Cord Blood Unrestricted Somatic Stem Cells, donor2.CNhs12105.11629-122B9	9.19	1.15	0	0	10.34
myxofibrosarcoma cell line:NMFH-1.CNhs11821.10684-109E9	9.57	0.55	0.18	0	10.3
mesothelioma cell line:Mero-95.CNhs13073.10856-111G1	8.55	1.75	0	0	10.3
Mesenchymal stem cells - umbilical, donor0.CNhs12492.11214-116A8	7.92	2.38	0	0	10.3
Hepatic Stellate Cells (lipocyte), donor1.CNhs11335.11524-119I3	8.23	2.06	0	0	10.29
Iris Pigment Epithelial Cells, donor1.CNhs12596.11530-119I9	9.26	0.86	0.17	0	10.29
Adipocyte - breast, donor2.CNhs11969.11327-117E4	7.07	3.21	0	0	10.28
chronic myelogenous leukemia cell line:K562.CNhs11250.10454-106G4	8.54	1.71	0	0	10.25
bile duct carcinoma cell line:HuCCT1.CNhs10750.10432-106D9	7.46	2.79	0	0	10.25
embryonic kidney cell line: HEK293/SLAM infection, 24hr.CNhs11047.10451-106G1	9.47	0.75	0	0	10.22
mesenchymal precursor cell - ovarian cancer metastasis, donor3.CNhs12378.11762-123H7	9.17	0.9	0.15	0	10.22
myxofibrosarcoma cell line:MFH-ino.CNhs11729.10600-108E6	5.68	4.54	0	0	10.22
Mesenchymal Stem Cells - Wharton's Jelly, donor1.CNhs11057.11548-120B9	8.14	2.07	0	0	10.21
gastric adenocarcinoma cell line:MKN1.CNhs11737.10614-108G2	8.59	1.6	0	0	10.19
bronchioalveolar carcinoma cell line:NCI-H358.CNhs11840.10709-109H7	9.15	1.02	0	0	10.17
mesodermal tumor cell line:HIRS-BM.CNhs12191.10696-109G3	6.31	3.79	0	0	10.1
Melanocyte - dark, donor3.CNhs12570.11663-122F7	8.06	1.78	0.25	0	10.09
mesenchymal precursor cell - cardiac, donor4.CNhs12371.11755-123G9	8.43	1.33	0.3	0	10.06
Fibroblast - Lymphatic, donor3.CNhs12118.11667-122G2	7.19	2.87	0	0	10.06
Esophageal Epithelial Cells, donor1.CNhs11323.11507-119G4	7.85	2.18	0	0	10.03
Smooth Muscle Cells - Brachiocephalic, donor3.CNhs12043.11433-118H2	8.3	1.72	0	0	10.02
Prostate Stromal Cells, donor2.CNhs11973.11332-117E9	8.56	1.46	0	0	10.02
Adipocyte - omental, donor2.CNhs12067.11474-119C7	9.01	1	0	0	10.01
Lens Epithelial Cells, donor3.CNhs12572.11690-122I7	7.87	2.11	0	0	9.98
Burkitt's lymphoma cell line:RAJI.CNhs11268.10476-106I8	9.53	0.43	0	0	9.96
Smooth Muscle Cells - Subclavian Artery, donor2.CNhs11990.11366-117I7	7.96	1.99	0	0	9.95
Mesenchymal Stem Cells - bone marrow, donor2.CNhs12100.11616-122A5	8.51	1.42	0	0	9.93
Melanocyte - light, donor1.CNhs11303.11274-116H5	7.64	2.29	0	0	9.93
Smooth Muscle Cells - Colonic, donor2.CNhs11963.11320-117D6	8.79	1.1	0	0	9.89
tubular adenocarcinoma cell line:SUIT-2.CNhs11883.10797-110I5	7.9	1.98	0	0	9.88
spleen, adult, pool1.CNhs10631.10025-101D7	4.14	5.55	0.19	0	9.88
Preadipocyte - visceral, donor2.CNhs11982.11357-117H7	7.79	2.08	0	0	9.87
large cell lung carcinoma cell line:NCI-H460.CNhs12806.10839-111E2	8.25	1.61	0	0	9.86
mesothelioma cell line:Mero-83.CNhs13070.10854-111F8	8.6	1.25	0	0	9.85
teratocarcinoma cell line:PA-1.CNhs11890.10807-111A6	5.55	4.04	0.25	0	9.84
acute myeloid leukemia (FAB M6) cell line:F-36E.CNhs13060.10836-111D8	4.92	4.92	0	0	9.84
Alveolar Epithelial Cells, donor1.CNhs11325.11510-119G7	8.6	0.74	0.49	0	9.83
Small Airway Epithelial Cells, donor3 (nuclear fraction).CNhs12583.14317-155D6	8.17	1.53	0.13	0	9.83
Multipotent Cord Blood Unrestricted Somatic Stem Cells, donor1.CNhs11350.11549-120C1	8.15	1.44	0.24	0	9.83
small intestine, adult, pool1.CNhs10630.10024-101D6	3.4	6.17	0.23	0	9.8
choriocarcinoma cell line:SCH.CNhs11875.10785-110H2	5.22	4.56	0	0	9.78
Retinal Pigment Epithelial Cells, donor0.CNhs10842.11215-116A9	8.72	1.03	0	0	9.75
Preadipocyte - subcutaneous, donor2.CNhs11981.11356-117H6	7.4	2.31	0	0	9.71
submaxillary gland, adult.CNhs12852.10202-103F4	4.13	5.5	0	0	9.63
CD14+ Monocytes, donor2.CNhs11954.11305-117B9	3.21	6.42	0	0	9.63
sacrococcigeal teratoma cell line:HTST.CNhs11829.10695-109G2	8.82	0.8	0	0	9.62
schwannoma cell line:HS-PSS, tech_rep2.CNhs11245.10442-106F1	8.64	0.95	0	0	9.59
testicular germ cell embryonal carcinoma cell line:ITO-II.CNhs11876.10786-110H3	8.06	1.33	0.2	0	9.59
Smooth Muscle Cells - Aortic, donor2.CNhs11305.11360-117I1	9.58	0	0	0	9.58
Smooth Muscle Cells - Aortic, donor3.CNhs11309.11432-118H1	7.83	1.74	0	0	9.57
mesenchymal precursor cell - cardiac, donor3.CNhs12370.11754-123G8	9.02	0.47	0	0	9.49
embryonic kidney cell line: HEK293/SLAM untreated.CNhs11046.10450-106F9	7.47	1.97	0	0	9.44
CD4+ T Cells, donor1.CNhs10853.11225-116C1	4.72	4.52	0.2	0	9.44
Smooth Muscle Cells - Carotid, donor3.CNhs12044.11434-118H3	8.63	0.78	0	0	9.41
oral squamous cell carcinoma cell line:HSC-3.CNhs11717.10545-107H5	5.5	3.85	0	0	9.35
Smooth Muscle Cells - Prostate, donor2.CNhs11976.11335-117F3	7.64	1.41	0.28	0	9.33
placenta, adult, pool1.CNhs10627.10021-101D3	3.64	5.5	0.09	0.09	9.32
NK T cell leukemia cell line:KHYG-1.CNhs11867.10777-110G3	7.17	1.79	0.34	0	9.3
Smooth Muscle Cells - Coronary Artery, donor3.CNhs12045.11435-118H4	8.85	0.42	0	0	9.27
cord blood derived cell line:COBL-a 24h infection.CNhs11050.10453-106G3	8.03	1.24	0	0	9.27
chronic myeloblastic leukemia (CML) cell line:KCL-22.CNhs11886.10801-110I9	7.22	1.88	0.16	0	9.26
CD19+ B Cells (pluriselect), donor090612, donation2.CNhs12185.12209-129D4	3.31	5.95	0	0	9.26
hereditary spherocytic anemia cell line:WIL2-NS.CNhs11891.10808-111A7	7.37	1.86	0	0	9.23
Smooth Muscle Cells - Bronchial, donor1.CNhs11328.11512-119G9	6.65	2.56	0	0	9.21
Cardiac Myocyte, donor3.CNhs12571.11686-122I3	6.52	2.43	0.26	0	9.21
Whole blood (ribopure), donor090309, donation1.CNhs11675.12179-129A1	4.06	5.07	0	0	9.13
Sebocyte, donor2.CNhs11951.11301-117B5	8.45	0.65	0	0	9.1
alveolar cell carcinoma cell line:SW 1573.CNhs11838.10708-109H6	8.52	0.57	0	0	9.09
chorionic membrane cells, donor3.CNhs12380.12240-129G8	6.93	1.07	1.07	0	9.07
Mammary Epithelial Cell, donor1.CNhs11077.11273-116H4	8.42	0.54	0.09	0	9.05
adult T-cell leukemia cell line:ATN-1.CNhs10738.10421-106C7	8.14	0.89	0	0	9.03
spindle cell sarcoma cell line:Hs 132.T.CNhs11857.10737-110B8	7.31	1.7	0	0	9.01
Melanocyte, donor2 (MC+2).CNhs13156.12739-135I3	6.01	2.4	0.6	0	9.01
Intestinal epithelial cells (polarized), donor1.CNhs10875.11246-116E4	3.94	4.92	0.12	0	8.98
osteosarcoma cell line:143B/TK^(-)neo^(R).CNhs11279.10510-107D6	4.14	4.83	0	0	8.97
schwannoma cell line:HS-PSS.CNhs11183.10442-106F1	8.44	0.43	0.09	0	8.96
CD4+CD25-CD45RA- memory conventional T cells, donor2.CNhs13237.11798-124C7	6.19	2.75	0	0	8.94
Melanocyte, donor1 (MC+1).CNhs12816.12641-134G4	7.81	1.13	0	0	8.94
Preadipocyte - visceral, donor3.CNhs12039.11429-118G7	7.55	1.16	0.23	0	8.94
Ewing's sarcoma cell line:Hs 863.T.CNhs11836.10705-109H3	5.96	2.98	0	0	8.94
cervical cancer cell line:D98-AH2.CNhs11288.10552-107I3	8.17	0.65	0.11	0	8.93
mesenchymal precursor cell - ovarian cancer left ovary, donor1.CNhs12372.11756-123H1	7.81	1.12	0	0	8.93
acute myeloid leukemia (FAB M6) cell line:F-36P.CNhs13505.10837-111D9	5.68	3.25	0	0	8.93
Natural Killer Cells, donor1.CNhs10859.11230-116C6	3.55	5.12	0.2	0	8.87
iPS differentiation to neuron, control donor C11-CRL2429, day00, rep2.CNhs13822.13425-144D5	4.82	3.86	0.16	0	8.84
CD14+CD16- Monocytes, donor3.CNhs13540.11910-125G2	3.7	5.14	0	0	8.84
Mammary Epithelial Cell, donor3.CNhs12032.11422-118F9	6.52	2.3	0	0	8.82
Hepatic Stellate Cells (lipocyte), donor2.CNhs12093.11604-120I2	5.88	2.94	0	0	8.82
mesothelioma cell line:Mero-48a.CNhs13068.10852-111F6	6.71	1.85	0.23	0	8.79
fibrosarcoma cell line:HT-1080.CNhs11860.10758-110E2	6.72	2.06	0	0	8.78
mesenchymal precursor cell - ovarian cancer left ovary, donor4.CNhs13094.11836-124G9	6.22	2.49	0	0	8.71
Keratinocyte - oral, donor1.CNhs10879.11251-116E9	6.94	1.76	0	0	8.7
mesothelioma cell line:NCI-H28.CNhs13061.10845-111E8	7.17	1.02	0.51	0	8.7
Fibroblast - Dermal, donor3.CNhs12028.11418-118F5	7.32	1.2	0.15	0	8.67
hepatic mesenchymal tumor cell line:LI90.CNhs11868.10778-110G4	6.49	2.16	0	0	8.65
leiomyoma cell line:15242A.CNhs11723.10570-108B3	6.91	1.73	0	0	8.64
acute myeloid leukemia (FAB M4) cell line:HNT-34.CNhs13504.10831-111D3	8.46	0.17	0	0	8.63
Fibroblast - Cardiac, donor3.CNhs12027.11417-118F4	6.41	1.97	0.25	0	8.63
Sebocyte, donor1.CNhs10847.11220-116B5	6.89	1.72	0	0	8.61
chronic myelogenous leukemia cell line:K562 ENCODE, biol_rep3.CNhs12336.10826-111C7	6.04	2.52	0	0	8.56
Whole blood (ribopure), donor090309, donation3.CNhs11948.12181-129A3	5.13	3.42	0	0	8.55
migratory langerhans cells, donor2.CNhs13536.11902-125F3	6.24	2.26	0	0	8.5
splenic lymphoma with villous lymphocytes cell line:SLVL.CNhs10741.10424-106D1	6.1	2.4	0	0	8.5
epidermoid carcinoma cell line:Ca Ski.CNhs10748.10431-106D8	6.27	2.18	0	0	8.45
Mesothelial Cells, donor3.CNhs12012.11402-118D7	6.5	1.6	0.3	0	8.4
Meningeal Cells, donor3.CNhs12731.11654-122E7	6.09	2.2	0.07	0	8.36
H9 Embryoid body cells, melanocytic induction, day00, biol_rep3 (H9EB-3 d0).CNhs12908.12823-136I6	6.81	1.26	0.25	0	8.32
Placental Epithelial Cells, donor2.CNhs11386.11355-117H5	6.66	1.66	0	0	8.32
skeletal muscle, adult, pool1.CNhs10629.10023-101D5	3.8	4.41	0.1	0	8.31
CD4+CD25-CD45RA+ naive conventional T cells, donor2.CNhs13205.11795-124C4	4.01	3.75	0.27	0.27	8.3
CD8+ T Cells, donor1.CNhs10854.11226-116C2	5.04	3.23	0	0	8.27
tenocyte, donor3.CNhs12641.11768-123I4	7.79	0.43	0	0	8.22
Preadipocyte - omental, donor3.CNhs12013.11403-118D8	7.08	1.13	0	0	8.21
oral squamous cell carcinoma cell line:SAS.CNhs11810.10544-107H4	5.78	2.43	0	0	8.21
mesothelioma cell line:ONE58.CNhs13075.10858-111G3	7.6	0.61	0	0	8.21
endometrial stromal sarcoma cell line:OMC-9.CNhs11249.10448-106F7	6.52	1.66	0	0	8.18
chronic myelogenous leukemia cell line:K562 ENCODE, biol_rep1.CNhs12334.10824-111C5	6.09	2.03	0	0	8.12
Olfactory epithelial cells, donor1.CNhs13816.11933-125I7	4.99	3.12	0	0	8.11
myeloma cell line:PCM6.CNhs11258.10474-106I6	7.41	0.69	0	0	8.1
Peripheral Blood Mononuclear Cells, donor1.CNhs10860.11231-116C7	3.52	4.34	0.21	0	8.07
tongue, adult.CNhs12853.10203-103F5	3.7	4.35	0	0	8.05
CD19+ B Cells (pluriselect), donor090309, donation3.CNhs12181.12199-129C3	2.67	5.34	0	0	8.01
CD19+ B Cells (pluriselect), donor090325, donation2.CNhs12175.12174-128I5	1.6	6.41	0	0	8.01
choriocarcinoma cell line:BeWo.CNhs10740.10423-106C9	6.46	1.53	0	0	7.99
mesenchymal precursor cell - ovarian cancer metastasis, donor4.CNhs13097.11838-124H2	6.09	1.14	0.76	0	7.99
Endothelial Cells - Artery, donor2.CNhs11977.11341-117F9	5.23	2.48	0.28	0	7.99
endometrioid adenocarcinoma cell line:JHUEM-1.CNhs11748.10643-109A4	5.9	2.08	0	0	7.98
CD14+CD16- Monocytes, donor1.CNhs13224.11788-124B6	2.58	5.28	0.11	0	7.97
Prostate Epithelial Cells (polarized), donor1.CNhs10882.11253-116F2	4.71	3.14	0.12	0	7.97
normal intestinal epithelial cell line:FHs 74 Int.CNhs11950.10812-111B2	6.43	1.22	0.31	0	7.96
Fibroblast - Pulmonary Artery, donor1.CNhs10878.11250-116E8	5.79	2.16	0	0	7.95
CD14+ monocytes - treated with Salmonella, donor2.CNhs13485.11876-125C4	2.84	5.11	0	0	7.95
mesothelioma cell line:ACC-MESO-1.CNhs11263.10493-107B7	6.93	0.77	0.19	0	7.89
hepatoma cell line:Li-7.CNhs11271.10484-107A7	6.4	1.48	0	0	7.88
CD14+ monocytes - treated with lipopolysaccharide, donor1.CNhs13470.11865-125B2	3.63	4.24	0	0	7.87
Mammary Epithelial Cell, donor2.CNhs11382.11350-117G9	6.98	0.87	0	0	7.85
Fibroblast - Aortic Adventitial, donor1.CNhs10874.11245-116E3	6.58	1.27	0	0	7.85
CD4+CD25-CD45RA- memory conventional T cells, donor3.CNhs13539.11909-125G1	4.81	2.78	0.25	0	7.84
Keratocytes, donor1.CNhs11337.11527-119I6	6.52	0.98	0.33	0	7.83
CD8+ T Cells, donor3.CNhs11999.11383-118B6	3.91	3.91	0	0	7.82
Preadipocyte - subcutaneous, donor3.CNhs12038.11428-118G6	5.68	1.95	0.18	0	7.81
basal cell carcinoma cell line:TE 354.T.CNhs11932.10702-109G9	6.53	0.93	0.31	0	7.77
CD14+ Monocytes, donor1.CNhs10852.11224-116B9	1.11	6.65	0	0	7.76
granulosa cell tumor cell line:KGN.CNhs11740.10624-108H3	5.16	2.15	0	0.43	7.74
Basophils, donor3.CNhs12575.12243-129H2	2.32	5.26	0.15	0	7.73
Melanocyte, donor3 (MC+3).CNhs13406.12837-137B2	7.15	0.57	0	0	7.72
Wilms' tumor cell line:HFWT.CNhs11728.10597-108E3	6.74	0.96	0	0	7.7
parotid gland, adult.CNhs12849.10199-103F1	4.39	3.29	0	0	7.68
pagetoid sarcoma cell line:Hs 925.T.CNhs11856.10732-110B3	6.05	1.61	0	0	7.66
malignant trichilemmal cyst cell line:DJM-1.CNhs10730.10412-106B7	5.11	2.55	0	0	7.66
chronic myelogenous leukemia cell line:K562 ENCODE, biol_rep2.CNhs12335.10825-111C6	4.9	2.74	0	0	7.64
Whole blood (ribopure), donor090309, donation2.CNhs11671.12180-129A2	3.82	3.82	0	0	7.64
CD4+CD25-CD45RA+ naive conventional T cells, donor1.CNhs13223.11784-124B2	3.86	3.41	0.3	0	7.57
Mallassez-derived cells, donor2.CNhs13550.11929-125I3	6.72	0.84	0	0	7.56
mesothelioma cell line:Mero-25.CNhs13066.10850-111F4	6.52	1.04	0	0	7.56
cord blood derived cell line:COBL-a untreated.CNhs11045.10449-106F8	6.58	0.94	0	0	7.52
extraskeletal myxoid chondrosarcoma cell line:H-EMC-SS.CNhs10728.10410-106B5	7.41	0.09	0	0	7.5
squamous cell carcinoma cell line:EC-GI-10.CNhs11252.10463-106H4	5.36	2.14	0	0	7.5
Neutrophils, donor1.CNhs10862.11233-116C9	4.49	3	0	0	7.49
large cell non-keratinizing squamous carcinoma cell line:SKG-II-SF.CNhs11825.10692-109F8	4.03	3.07	0.38	0	7.48
Fibroblast - Cardiac, donor2.CNhs11378.11345-117G4	6.4	1.07	0	0	7.47
Smooth Muscle Cells - Umbilical Vein, donor2.CNhs12569.11621-122B1	5.8	1.67	0	0	7.47
lymphoma, malignant, hairy B-cell cell line:MLMA.CNhs11935.10775-110G1	5.72	1.34	0.37	0	7.43
CD14+ Monocytes, donor3.CNhs11997.11381-118B4	2.39	4.99	0	0	7.38
CD4+CD25-CD45RA- memory conventional T cells expanded, donor1.CNhs13215.11792-124C1	6.01	1.36	0	0	7.37
CD14+CD16- Monocytes, donor2.CNhs13216.11799-124C8	3.15	4.2	0	0	7.35
Mesenchymal Stem Cells - amniotic membrane, donor2.CNhs12104.11627-122B7	6.24	1.04	0	0	7.28
B lymphoblastoid cell line: GM12878 ENCODE, biol_rep3.CNhs12333.10823-111C4	5.51	1.73	0	0	7.24
prostate cancer cell line:PC-3.CNhs11243.10439-106E7	6.34	0.89	0	0	7.23
Whole blood (ribopure), donor090612, donation3.CNhs11949.12184-129A6	3.17	3.97	0	0	7.14
Fibroblast - Gingival, donor4 (GFH2).CNhs10848.11222-116B7	7.13	0	0	0	7.13
Peripheral Blood Mononuclear Cells, donor2.CNhs11958.11312-117C7	3.02	3.88	0.22	0	7.12
CD14+ monocytes - treated with Candida, donor2.CNhs13488.11878-125C6	3.87	3.23	0	0	7.1
CD4+ T Cells, donor2.CNhs11955.11306-117C1	3.93	3.14	0	0	7.07
Natural Killer Cells, donor3.CNhs12001.11387-118C1	2.82	4.24	0	0	7.06
plasma cell leukemia cell line:ARH-77.CNhs12807.10840-111E3	5.99	1.04	0	0	7.03
Whole blood (ribopure), donor090612, donation2.CNhs11673.12183-129A5	2.7	4.32	0	0	7.02
Whole blood (ribopure), donor090325, donation2.CNhs11076.12177-128I8	1.23	5.76	0	0	6.99
B lymphoblastoid cell line: GM12878 ENCODE, biol_rep1.CNhs12331.10821-111C2	5.58	1.38	0	0	6.96
testicular germ cell embryonal carcinoma cell line:NEC14.CNhs12351.10591-108D6	4.54	2.14	0.27	0	6.95
Corneal Epithelial Cells, donor1.CNhs11336.11526-119I5	5.83	0.73	0.36	0	6.92
Whole blood (ribopure), donor090325, donation1.CNhs11075.12176-128I7	2.86	4.05	0	0	6.91
CD4+CD25-CD45RA- memory conventional T cells, donor1.CNhs13239.11786-124B4	3.07	3.07	0.38	0.38	6.9
Endothelial Cells - Microvascular, donor2.CNhs11376.11342-117G1	6.08	0.76	0	0	6.84
nasal epithelial cells, donor2.CNhs12574.12227-129F4	3.11	3.73	0	0	6.84
tongue, fetal, donor1.CNhs11768.10059-101H5	3.08	3.76	0	0	6.84
Aortic smooth muscle cell response to IL1b, 00hr00min, biol_rep2 (LK32).CNhs13369.12750-136A5	5.37	1.46	0	0	6.83
signet ring carcinoma cell line:NUGC-4.CNhs11270.10483-107A6	5.12	1.71	0	0	6.83
somatostatinoma cell line:QGP-1.CNhs11869.10781-110G7	4.71	2.12	0	0	6.83
CD4+CD25+CD45RA- memory regulatory T cells, donor3.CNhs13538.11908-125F9	4.06	2.71	0	0	6.77
prostate cancer cell line:DU145.CNhs11260.10490-107B4	5.44	1.3	0	0	6.74
Fibroblast - Cardiac, donor1.CNhs12498.11268-116G8	5.61	1.12	0	0	6.73
B lymphoblastoid cell line: GM12878 ENCODE, biol_rep2.CNhs12332.10822-111C3	5.5	1.23	0	0	6.73
lymphangiectasia cell line:DS-1.CNhs11852.10727-110A7	4.74	1.78	0.2	0	6.72
chorionic membrane cells, donor2.CNhs12506.12239-129G7	5.5	1.1	0.09	0	6.69
CD19+ B Cells (pluriselect), donor090612, donation3.CNhs12188.12214-129D9	4.77	1.91	0	0	6.68
CD8+ T Cells (pluriselect), donor090325, donation2.CNhs12199.12171-128I2	3.46	3.2	0	0	6.66
Renal Proximal Tubular Epithelial Cell, donor2.CNhs12087.11595-120H2	5.82	0.83	0	0	6.65
Mesothelial Cells, donor1.CNhs10850.11247-116E5	5.43	1.21	0	0	6.64
embryonic pancreas cell line:1C3D3.CNhs11732.10605-108F2	5.63	0.99	0	0	6.62
CD4+CD25+CD45RA- memory regulatory T cells expanded, donor1.CNhs13204.11794-124C3	5.35	1.23	0	0	6.58
Aortic smooth muscle cell response to IL1b, 00hr00min, biol_rep1 (LK31).CNhs13349.12652-134H6	5.84	0.73	0	0	6.57
hairy cell leukemia cell line:Mo.CNhs11843.10712-109I1	6.31	0.26	0	0	6.57
teratocarcinoma cell line:NCC-IT-A3.CNhs11878.10790-110H7	5.24	0.98	0.33	0	6.55
CD19+ B Cells (pluriselect), donor090309, donation2.CNhs12179.12194-129B7	2.73	3.82	0	0	6.55
CD8+ T Cells (pluriselect), donor090325, donation1.CNhs12201.12148-128F6	3.76	2.71	0	0	6.47
CD19+ B Cells, donor2.CNhs12352.11624-122B4	2.35	4.11	0	0	6.46
mesenchymal precursor cell - ovarian cancer right ovary, donor3 (SOC-57-02).CNhs12377.11761-123H6	5.37	1.07	0	0	6.44
CD4+CD25+CD45RA- memory regulatory T cells, donor2.CNhs13206.11797-124C6	3.77	2.44	0.22	0	6.43
CD8+ T Cells, donor2.CNhs11956.11307-117C2	3.21	2.94	0.27	0	6.42
CD4+CD25-CD45RA+ naive conventional T cells expanded, donor2.CNhs13813.11913-125G5	4.93	1.48	0	0	6.41
mesenchymal precursor cell - cardiac, donor1.CNhs12368.11752-123G6	4.35	2.06	0	0	6.41
Keratinocyte - epidermal, donor1.CNhs11064.11272-116H3	5.6	0.77	0	0	6.37
Tracheal Epithelial Cells, donor1.CNhs11092.11292-117A5	4.14	2.21	0	0	6.35
CD14+ monocytes - mock treated, donor3.CNhs13491.11883-125D2	1.46	4.85	0	0	6.31
Natural Killer Cells, donor2.CNhs11957.11311-117C6	2.8	3.23	0.22	0	6.25
CD4+ T Cells, donor3.CNhs11998.11382-118B5	3.7	2.47	0	0	6.17
CD14+ monocytes - treated with Group A streptococci, donor2.CNhs13532.11874-125C2	2.25	3.53	0.32	0	6.1
CD4+CD25-CD45RA+ naive conventional T cells expanded, donor1.CNhs13202.11791-124B9	5.51	0.29	0.29	0	6.09
Smooth Muscle Cells - Internal Thoracic Artery, donor2.CNhs11988.11364-117I5	5.12	0.97	0	0	6.09
Fibroblast - Aortic Adventitial, donor3.CNhs12011.11401-118D6	5.32	0.71	0	0	6.03
CD4+CD25+CD45RA- memory regulatory T cells expanded, donor2.CNhs13811.11916-125G8	4.87	1.15	0	0	6.02
lens epithelial cell line:SRA 01/04.CNhs11750.10647-109A8	4.79	1.2	0	0	5.99
embryonic pancreas cell line:1B2C6.CNhs11731.10604-108F1	4.65	1.33	0	0	5.98
CD19+ B Cells (pluriselect), donor090325, donation1.CNhs12531.12151-128F9	1.71	4.27	0	0	5.98
papillotubular adenocarcinoma cell line:TGBC18TKB.CNhs10734.10417-106C3	4.14	1.77	0	0	5.91
rectal cancer cell line:TT1TKB.CNhs11255.10469-106I1	4.48	1.4	0	0	5.88
testicular germ cell embryonal carcinoma cell line:NEC15.CNhs12362.10593-108D8	5.24	0.64	0	0	5.88
CD4+CD25+CD45RA- memory regulatory T cells expanded, donor3.CNhs13812.11920-125H3	4.94	0.91	0	0	5.85
CD14+ monocytes - treated with Group A streptococci, donor1.CNhs13469.11864-125B1	3.06	2.45	0.31	0	5.82
Prostate Stromal Cells, donor3.CNhs12015.11405-118E1	4.85	0.79	0.13	0	5.77
CD14+ monocytes - treated with Trehalose dimycolate (TDM), donor2.CNhs13483.11872-125B9	2.61	2.61	0.52	0	5.74
mucinous cystadenocarcinoma cell line:MCAS.CNhs11873.10784-110H1	2.96	2.54	0.21	0	5.71
oral squamous cell carcinoma cell line:HO-1-u-1.CNhs11287.10550-107I1	4.6	0.94	0.12	0	5.66
embryonic pancreas cell line:1C3IKEI.CNhs11733.10606-108F3	5.02	0.63	0	0	5.65
Keratinocyte - epidermal, donor3.CNhs12031.11421-118F8	4.42	1.11	0.1	0	5.63
Dendritic Cells - plasmacytoid, donor3.CNhs12200.11385-118B8	2.6	2.97	0	0	5.57
Corneal Epithelial Cells, donor3.CNhs12123.11687-122I4	4.08	1.48	0	0	5.56
Peripheral Blood Mononuclear Cells, donor3.CNhs12002.11388-118C2	2.67	2.88	0	0	5.55
CD14+ monocytes - treated with lipopolysaccharide, donor2.CNhs13533.11875-125C3	2.21	3.31	0	0	5.52
Mast cell - stimulated, donor1.CNhs11073.11487-119E2	4.43	0.99	0	0	5.42
CD14+ monocytes - treated with Candida, donor3.CNhs13494.11888-125D7	2.71	2.71	0	0	5.42
CD8+ T Cells (pluriselect), donor090309, donation1.CNhs12176.12186-129A8	2.55	2.87	0	0	5.42
neurofibroma cell line:Hs 53.T.CNhs11854.10729-110A9	4.77	0.64	0	0	5.41
mesothelioma cell line:NCI-H226.CNhs13062.10846-111E9	4.44	0.96	0	0	5.4
Aortic smooth muscle cell response to FGF2, 00hr00min, biol_rep1 (LK1).CNhs13339.12642-134G5	5.38	0	0	0	5.38
large cell lung carcinoma cell line:IA-LM.CNhs11277.10509-107D5	3.48	1.9	0	0	5.38
Cardiac Myocyte, donor2.CNhs12350.11605-120I3	5.37	0	0	0	5.37
CD14+ monocytes - treated with B-glucan, donor1.CNhs13474.11869-125B6	2.09	3.25	0	0	5.34
Dendritic Cells - monocyte immature derived, donor3.CNhs12000.11384-118B7	3.72	1.46	0	0.13	5.31
CD4+CD25+CD45RA- memory regulatory T cells, donor1.CNhs13195.11782-124A9	4.12	0.88	0.29	0	5.29
Mallassez-derived cells, donor3.CNhs13551.11930-125I4	4.54	0.71	0	0	5.25
CD14+ monocytes - treated with Trehalose dimycolate (TDM), donor3.CNhs13544.11882-125D1	1.74	3.48	0	0	5.22
Bronchial Epithelial Cell, donor6.CNhs12062.11461-119B3	4.07	1.11	0	0	5.18
CD4+CD25+CD45RA+ naive regulatory T cells expanded, donor1.CNhs13203.11793-124C2	3.34	1.84	0	0	5.18
Osteoblast - differentiated, donor3.CNhs12035.11425-118G3	3.1	2.07	0	0	5.17
CD19+ B Cells (pluriselect), donor090612, donation1.CNhs12183.12204-129C8	2.87	2.3	0	0	5.17
Small Airway Epithelial Cells, donor1.CNhs10884.11256-116F5	4.3	0.83	0	0	5.13
CD14+ monocytes - treated with Group A streptococci, donor3.CNhs13492.11884-125D3	2.56	2.56	0	0	5.12
Smooth Muscle Cells - Aortic, donor0 (cytoplasmic fraction).CNhs12401.14313-155D2	4.65	0.46	0	0	5.11
Urothelial cells, donor0.CNhs10843.11216-116B1	4.14	0.92	0	0	5.06
giant cell carcinoma cell line:LU65.CNhs11274.10487-107B1	4.18	0.86	0	0	5.04
CD4+CD25-CD45RA+ naive conventional T cells expanded, donor3.CNhs13814.11917-125G9	3.87	1.11	0	0	4.98
CD8+ T Cells (pluriselect), donor090612, donation2.CNhs12184.12206-129D1	2.84	2.13	0	0	4.97
liposarcoma cell line:KMLS-1.CNhs11870.10782-110G8	4.26	0.68	0	0	4.94
Mast cell, donor1.CNhs12566.11563-120D6	4.05	0.79	0.09	0	4.93
CD8+ T Cells (pluriselect), donor090612, donation3.CNhs12187.12211-129D6	1.64	3.28	0	0	4.92
CD14+ monocytes - treated with Cryptococcus, donor2.CNhs13487.11877-125C5	1.64	3.27	0	0	4.91
Dendritic Cells - monocyte immature derived, donor1, tech_rep2.CNhs11062.11227-116C3	2.61	1.92	0.35	0	4.88
CD14+ monocytes - treated with BCG, donor2.CNhs13475.11870-125B7	1.79	3.07	0	0	4.86
melanoma cell line:COLO 679.CNhs11281.10514-107E1	3.79	0.91	0.15	0	4.85
Aortic smooth muscle cell response to FGF2, 00hr00min, biol_rep2 (LK2).CNhs13358.12740-135I4	3.62	1.21	0	0	4.83
Bronchial Epithelial Cell, donor5.CNhs12058.11457-119A8	3.31	1.51	0	0	4.82
Sertoli Cells, donor1.CNhs10851.11255-116F4	3.21	1.61	0	0	4.82
chorionic membrane cells, donor1.CNhs12504.12238-129G6	3.19	1.6	0	0	4.79
mesothelioma cell line:NCI-H2052.CNhs13063.10847-111F1	4.24	0.53	0	0	4.77
CD14+ monocytes - treated with lipopolysaccharide, donor3.CNhs13545.11885-125D4	1.27	3.16	0.32	0	4.75
CD14+ monocytes - treated with B-glucan, donor3.CNhs13495.11889-125D8	2.48	2.17	0	0	4.65
Gingival epithelial cells, donor3 (GEA15).CNhs11903.11379-118B2	3.73	0.86	0	0	4.59
CD14-CD16+ Monocytes, donor1.CNhs13229.11790-124B8	3.14	1.43	0	0	4.57
Whole blood (ribopure), donor090612, donation1.CNhs11672.12182-129A4	1.95	2.59	0	0	4.54
immature langerhans cells, donor1.CNhs13537.11904-125F5	4.05	0.45	0	0	4.5
pancreatic carcinoma cell line:NOR-P1.CNhs11832.10698-109G5	3.93	0.26	0.26	0	4.45
choriocarcinoma cell line:T3M-3.CNhs11820.10618-108G6	3.92	0.46	0	0	4.38
CD14+ monocytes - mock treated, donor1.CNhs13468.11863-125A9	1.6	2.76	0	0	4.36
CD14+ monocytes - treated with Cryptococcus, donor3.CNhs13546.11887-125D6	1.12	3.15	0	0	4.27
mixed mullerian tumor cell line:HTMMT.CNhs11944.10689-109F5	4.26	0	0	0	4.26
CD14+ monocytes - treated with BCG, donor3.CNhs13543.11880-125C8	1.18	2.84	0.24	0	4.26
squamous cell carcinoma cell line:T3M-5.CNhs11739.10616-108G4	2.47	1.76	0	0	4.23
Hepatic Sinusoidal Endothelial Cells, donor2.CNhs12092.11601-120H8	4.21	0	0	0	4.21
xeroderma pigentosum b cell line:XPL 17.CNhs11813.10563-108A5	3.53	0.64	0	0	4.17
Gingival epithelial cells, donor2 (GEA14).CNhs11896.11302-117B6	3	1.09	0	0	4.09
CD14+ monocytes - treated with Salmonella, donor1.CNhs13471.11866-125B3	1.16	2.9	0	0	4.06
CD14-CD16+ Monocytes, donor3.CNhs13548.11911-125G3	1.83	2.19	0	0	4.02
CD14+ monocytes - treated with Trehalose dimycolate (TDM), donor1.CNhs13467.11862-125A8	1	3.01	0	0	4.01
CD14+ monocytes - treated with IFN + N-hexane, donor2.CNhs13476.11871-125B8	1.4	2.59	0	0	3.99
CD14+ monocytes - treated with IFN + N-hexane, donor1.CNhs13466.11861-125A7	2.31	1.65	0	0	3.96
CD8+ T Cells (pluriselect), donor090309, donation2.CNhs12178.12191-129B4	3.26	0.65	0	0	3.91
Eosinophils, donor3.CNhs12549.12246-129H5	0	3.88	0	0	3.88
tridermal teratoma cell line:HGRT.CNhs11828.10694-109G1	3.86	0	0	0	3.86
CD14+ monocytes - treated with Candida, donor1.CNhs13473.11868-125B5	1.38	2.41	0	0	3.79
CD14-CD16+ Monocytes, donor2.CNhs13207.11800-124C9	1.59	2.19	0	0	3.78
CD14+ monocytes - mock treated, donor2.CNhs13484.11873-125C1	1.13	2.65	0	0	3.78
CD14+ monocytes - treated with Cryptococcus, donor1.CNhs13472.11867-125B4	2.07	1.69	0	0	3.76
CD8+ T Cells (pluriselect), donor090612, donation1.CNhs12182.12201-129C5	1.25	2.5	0	0	3.75
CD14+ monocytes - treated with BCG, donor1.CNhs13465.11860-125A6	1.44	2.3	0	0	3.74
CD14+CD16+ Monocytes, donor2.CNhs13208.11801-124D1	1.7	1.91	0	0	3.61
embryonic pancreas cell line:2C6.CNhs11814.10603-108E9	2.39	1.19	0	0	3.58
Dendritic Cells - plasmacytoid, donor1.CNhs10857.11228-116C4	1.67	1.91	0	0	3.58
Urothelial Cells, donor3.CNhs12122.11681-122H7	2.66	0.89	0	0	3.55
meningioma cell line:HKBMM.CNhs11945.10691-109F7	3.29	0.24	0	0	3.53
Alveolar Epithelial Cells, donor2.CNhs12084.11590-120G6	2.79	0.7	0	0	3.49
mesothelioma cell line:Mero-82.CNhs13069.10853-111F7	2.94	0.49	0	0	3.43
Urothelial Cells, donor2.CNhs12091.11600-120H7	3.37	0	0	0	3.37
Neurons, donor3.CNhs13815.11655-122E8	3.19	0	0	0	3.19
CD4+CD25-CD45RA+ naive conventional T cells, donor3.CNhs13512.11906-125F7	1.05	2.09	0	0	3.14
Small Airway Epithelial Cells, donor2.CNhs11975.11334-117F2	2.5	0.58	0	0	3.08
Neutrophils, donor2.CNhs11959.11314-117C9	0	2.99	0	0	2.99
CD14+ monocytes - treated with IFN + N-hexane, donor3.CNhs13490.11881-125C9	1.28	1.7	0	0	2.98
Preadipocyte - perirenal, donor1.CNhs12065.11469-119C2	2.97	0	0	0	2.97
Hepatocyte, donor2.CNhs12349.11603-120I1	2.95	0	0	0	2.95
Dendritic Cells - monocyte immature derived, donor1, tech_rep1.CNhs10855.11227-116C3	1.95	0.65	0.32	0	2.92
Dendritic Cells - plasmacytoid, donor2.CNhs12196.11309-117C4	2.29	0.57	0	0	2.86
Mallassez-derived cells, donor1 (MZH3).CNhs12538.12142-128E9	2.81	0	0	0	2.81
Bronchial Epithelial Cell, donor4.CNhs12054.11453-119A4	1.84	0.92	0	0	2.76
CD14+CD16+ Monocytes, donor1.CNhs13541.11789-124B7	1.27	1.48	0	0	2.75
Gingival epithelial cells, donor1 (GEA11).CNhs11061.11221-116B6	2.51	0.19	0	0	2.7
Prostate Epithelial Cells, donor2.CNhs11972.11331-117E8	1.8	0.8	0	0	2.6
Urothelial Cells, donor1.CNhs11334.11520-119H8	2.58	0	0	0	2.58
Small Airway Epithelial Cells, donor3.CNhs12016.11406-118E2	2.23	0.3	0	0	2.53
CD14+ monocytes - treated with Salmonella, donor3.CNhs13493.11886-125D5	0	2.49	0	0	2.49
CD14+ monocytes - treated with B-glucan, donor2.CNhs13489.11879-125C7	0.41	2.06	0	0	2.47
blood, adult, pool1.CNhs11761.10053-101G8	0	2.39	0	0	2.39
CD14+CD16+ Monocytes, donor3.CNhs13549.11912-125G4	0.63	1.68	0	0	2.31
nasal epithelial cells, donor1, tech_rep1.CNhs12589.12226-129F3	1.54	0.56	0	0	2.1
bile duct carcinoma cell line:TFK-1.CNhs11265.10496-107C1	1.25	0.36	0.18	0	1.79
Prostate Epithelial Cells, donor3.CNhs12014.11404-118D9	1.57	0.09	0	0	1.66
Adipocyte - breast, donor1.CNhs11051.11376-118A8	0	0	0	0	0
